# Supplementary material for: Genomic analysis for heat and combined heat–drought resilience in bread wheat under field conditions
Source: Theor Appl Genet. 2021 Oct 16;135(1):337–50. doi: 10.1007/s00122-021-03969-x (PMC8741676; doi:10.1007/s00122-021-03969-x)
Supplement: Supplementary file 5 — List of plant materials. The pedigrees of the MSD lines include the origins and lineages of their donor Ae. tauschii accessions (XLSX 16 kb) [file 122_2021_3969_MOESM5_ESM.xlsx]

## Sheet: S1_Genotypes
Genomic analysis of heat and combined heat–drought resilience in bread wheat under field conditions
Michael O. Itam , Ryosuke Mega , Yasir S. A. Gorafi , Yuji Yamasaki, Izzat S. A. Tahir, Kinya Akashi and Hisashi Tsujimoto
Table S1 List of plant materials. The pedigrees of the MSD lines include the origins and lineages of donor Ae. tauschii accessions
Geno- type	Cross name	Pedigree	Origin of Ae. tauschii accession	Lineage of Ae. tauschii accession
Norin 61	NA	Akabouzu/Sunekiri × Shinriki//Shinchunaga	NA	NA
Imam	NA	Check cultivar	NA	NA
Gomeria	NA	Check cultivar	NA	NA
Fielder	NA	Check cultivar	NA	NA
Roelf	NA	Check cultivar	NA	NA
MSD363	Syn26	Norin 61/T. durum cv. Langdon × Ae. tauschii AE454//Norin 61	Georgia	TauL3
MSD54	Syn26	Norin 61/T. durum cv. Langdon × Ae. tauschii AE454//Norin 61	Georgia	TauL3
MSD122	Syn26	Norin 61/T. durum cv. Langdon × Ae. tauschii AE454//Norin 61	Georgia	TauL3
MSD135	Syn26	Norin 61/T. durum cv. Langdon × Ae. tauschii AE454//Norin 61	Georgia	TauL3
MSD119	Syn26	Norin 61/T. durum cv. Langdon × Ae. tauschii AE454//Norin 61	Georgia	TauL3
MSD347	Syn26	Norin 61/T. durum cv. Langdon × Ae. tauschii AE454//Norin 61	Georgia	TauL3
MSD186	Syn26	Norin 61/T. durum cv. Langdon × Ae. tauschii AE454//Norin 61	Georgia	TauL3
MSD245	Syn26	Norin 61/T. durum cv. Langdon × Ae. tauschii AE454//Norin 61	Georgia	TauL3
MSD66	Syn26	Norin 61/T. durum cv. Langdon × Ae. tauschii AE454//Norin 61	Georgia	TauL3
MSD383	Syn27	Norin 61/T. durum cv. Langdon × Ae. tauschii AE454//Norin 61	Georgia	TauL3
MSD410	Syn27	Norin 61/T. durum cv. Langdon × Ae. tauschii AE454//Norin 61	Georgia	TauL3
MSD147	Syn27	Norin 61/T. durum cv. Langdon × Ae. tauschii AE454//Norin 61	Georgia	TauL3
MSD311	Syn27	Norin 61/T. durum cv. Langdon × Ae. tauschii AE454//Norin 61	Georgia	TauL3
MSD395	Syn27	Norin 61/T. durum cv. Langdon × Ae. tauschii AE454//Norin 61	Georgia	TauL3
MSD340	Syn27	Norin 61/T. durum cv. Langdon × Ae. tauschii AE454//Norin 61	Georgia	TauL3
MSD241	Syn27	Norin 61/T. durum cv. Langdon × Ae. tauschii AE454//Norin 61	Georgia	TauL3
MSD377	Syn27	Norin 61/T. durum cv. Langdon × Ae. tauschii AE454//Norin 61	Georgia	TauL3
MSD195	Syn27	Norin 61/T. durum cv. Langdon × Ae. tauschii AE454//Norin 61	Georgia	TauL3
MSD342	Syn27	Norin 61/T. durum cv. Langdon × Ae. tauschii AE454//Norin 61	Georgia	TauL3
MSD169	Syn28	Norin 61/T. durum cv. Langdon × Ae. tauschii IG48042//Norin 61	India	TauL1
MSD5	Syn28	Norin 61/T. durum cv. Langdon × Ae. tauschii IG48042//Norin 61	India	TauL1
MSD437	Syn28	Norin 61/T. durum cv. Langdon × Ae. tauschii IG48042//Norin 61	India	TauL1
MSD114	Syn28	Norin 61/T. durum cv. Langdon × Ae. tauschii IG48042//Norin 61	India	TauL1
MSD189	Syn28	Norin 61/T. durum cv. Langdon × Ae. tauschii IG48042//Norin 61	India	TauL1
MSD226	Syn28	Norin 61/T. durum cv. Langdon × Ae. tauschii IG48042//Norin 61	India	TauL1
MSD121	Syn28	Norin 61/T. durum cv. Langdon × Ae. tauschii IG48042//Norin 61	India	TauL1
MSD330	Syn28	Norin 61/T. durum cv. Langdon × Ae. tauschii IG48042//Norin 61	India	TauL1
MSD22	Syn29	Norin 61/T. durum cv. Langdon × Ae. tauschii IG126387//Norin 61	Turkmenistan	TauL1
MSD53	Syn29	Norin 61/T. durum cv. Langdon × Ae. tauschii IG126387//Norin 61	Turkmenistan	TauL1
MSD61	Syn29	Norin 61/T. durum cv. Langdon × Ae. tauschii IG126387//Norin 61	Turkmenistan	TauL1
MSD217	Syn29	Norin 61/T. durum cv. Langdon × Ae. tauschii IG126387//Norin 61	Turkmenistan	TauL1
MSD496	Syn29	Norin 61/T. durum cv. Langdon × Ae. tauschii IG126387//Norin 61	Turkmenistan	TauL1
MSD192	Syn30	Norin 61/T. durum cv. Langdon × Ae. tauschii IG131606//Norin 61	Kyrgyzstan	TauL1
MSD84	Syn30	Norin 61/T. durum cv. Langdon × Ae. tauschii IG131606//Norin 61	Kyrgyzstan	TauL1
MSD26	Syn30	Norin 61/T. durum cv. Langdon × Ae. tauschii IG131606//Norin 61	Kyrgyzstan	TauL1
MSD289	Syn30	Norin 61/T. durum cv. Langdon × Ae. tauschii IG131606//Norin 61	Kyrgyzstan	TauL1
MSD17	Syn30	Norin 61/T. durum cv. Langdon × Ae. tauschii IG131606//Norin 61	Kyrgyzstan	TauL1
MSD394	Syn30	Norin 61/T. durum cv. Langdon × Ae. tauschii IG131606//Norin 61	Kyrgyzstan	TauL1
MSD475	Syn30	Norin 61/T. durum cv. Langdon × Ae. tauschii IG131606//Norin 61	Kyrgyzstan	TauL1
MSD250	Syn31	Norin 61/T. durum cv. Langdon × Ae. tauschii KU20-8//Norin 61	Iran	Taul2
MSD65	Syn31	Norin 61/T. durum cv. Langdon × Ae. tauschii KU20-8//Norin 61	Iran	Taul2
MSD163	Syn31	Norin 61/T. durum cv. Langdon × Ae. tauschii KU20-8//Norin 61	Iran	Taul2
MSD296	Syn32	Norin 61/T. durum cv. Langdon × Ae. tauschii KU-2039//Norin 61	Afghanistan	Taul1
MSD249	Syn32	Norin 61/T. durum cv. Langdon × Ae. tauschii KU-2039//Norin 61	Afghanistan	Taul1
MSD392	Syn32	Norin 61/T. durum cv. Langdon × Ae. tauschii KU-2039//Norin 61	Afghanistan	Taul1
MSD190	Syn32	Norin 61/T. durum cv. Langdon × Ae. tauschii KU-2039//Norin 61	Afghanistan	Taul1
MSD160	Syn32	Norin 61/T. durum cv. Langdon × Ae. tauschii KU-2039//Norin 61	Afghanistan	Taul1
MSD332	Syn33	Norin 61/T. durum cv. Langdon × Ae. tauschii KU-2074//Norin 61	Iran	TauL2
MSD7	Syn33	Norin 61/T. durum cv. Langdon × Ae. tauschii KU-2074//Norin 61	Iran	TauL2
MSD301	Syn33	Norin 61/T. durum cv. Langdon × Ae. tauschii KU-2074//Norin 61	Iran	TauL2
MSD343	Syn33	Norin 61/T. durum cv. Langdon × Ae. tauschii KU-2074//Norin 61	Iran	TauL2
MSD52	Syn34	Norin 61/T. durum cv. Langdon × Ae. tauschii KU-2075//Norin 61	Iran	TauL2
MSD132	Syn34	Norin 61/T. durum cv. Langdon × Ae. tauschii KU-2075//Norin 61	Iran	TauL2
MSD325	Syn34	Norin 61/T. durum cv. Langdon × Ae. tauschii KU-2075//Norin 61	Iran	TauL2
MSD346	Syn35	Norin 61/T. durum cv. Langdon × Ae. tauschii KU-2080//Norin 61	Iran	TauL2
MSD274	Syn35	Norin 61/T. durum cv. Langdon × Ae. tauschii KU-2080//Norin 61	Iran	TauL2
MSD406	Syn36	Norin 61/T. durum cv. Langdon × Ae. tauschii KU-2088//Norin 61	Iran	TauL2
MSD95	Syn36	Norin 61/T. durum cv. Langdon × Ae. tauschii KU-2088//Norin 61	Iran	TauL2
MSD490	Syn37	Norin 61/T. durum cv. Langdon × Ae. tauschii KU-2092//Norin 61	Iran	TauL2
MSD43	Syn38	Norin 61/T. durum cv. Langdon × Ae. tauschii KU-2096//Norin 61	Iran	TauL2
MSD371	Syn38	Norin 61/T. durum cv. Langdon × Ae. tauschii KU-2096//Norin 61	Iran	TauL2
MSD32	Syn38	Norin 61/T. durum cv. Langdon × Ae. tauschii KU-2096//Norin 61	Iran	TauL2
MSD219	Syn39	Norin 61/T. durum cv. Langdon × Ae. tauschii KU-2097//Norin 61	Iran	TauL2
MSD378	Syn39	Norin 61/T. durum cv. Langdon × Ae. tauschii KU-2097//Norin 61	Iran	TauL2
MSD162	Syn39	Norin 61/T. durum cv. Langdon × Ae. tauschii KU-2097//Norin 61	Iran	TauL2
MSD450	Syn39	Norin 61/T. durum cv. Langdon × Ae. tauschii KU-2097//Norin 61	Iran	TauL2
MSD50	Syn39	Norin 61/T. durum cv. Langdon × Ae. tauschii KU-2097//Norin 61	Iran	TauL2
MSD370	Syn40	Norin 61/T. durum cv. Langdon × Ae. tauschii KU-2098//Norin 61	Iran	TauL2
MSD455	Syn40	Norin 61/T. durum cv. Langdon × Ae. tauschii KU-2098//Norin 61	Iran	TauL2
MSD77	Syn40	Norin 61/T. durum cv. Langdon × Ae. tauschii KU-2098//Norin 61	Iran	TauL2
MSD18	Syn42	Norin 61/T. durum cv. Langdon × Ae. tauschii KU-2105//Norin 61	Iran	TauL2
MSD19	Syn42	Norin 61/T. durum cv. Langdon × Ae. tauschii KU-2105//Norin 61	Iran	TauL2
MSD427	Syn42	Norin 61/T. durum cv. Langdon × Ae. tauschii KU-2105//Norin 61	Iran	TauL2
MSD280	Syn42	Norin 61/T. durum cv. Langdon × Ae. tauschii KU-2105//Norin 61	Iran	TauL2
MSD181	Syn42	Norin 61/T. durum cv. Langdon × Ae. tauschii KU-2105//Norin 61	Iran	TauL2
MSD259	Syn42	Norin 61/T. durum cv. Langdon × Ae. tauschii KU-2105//Norin 61	Iran	TauL2
MSD401	Syn44	Norin 61/T. durum cv. Langdon × Ae. tauschii KU-2124//Norin 61	Iran	TauL2
MSD404	Syn44	Norin 61/T. durum cv. Langdon × Ae. tauschii KU-2124//Norin 61	Iran	TauL2
MSD143	Syn44	Norin 61/T. durum cv. Langdon × Ae. tauschii KU-2124//Norin 61	Iran	TauL2
MSD265	Syn44	Norin 61/T. durum cv. Langdon × Ae. tauschii KU-2124//Norin 61	Iran	TauL2
MSD81	Syn44	Norin 61/T. durum cv. Langdon × Ae. tauschii KU-2124//Norin 61	Iran	TauL2
MSD177	Syn44	Norin 61/T. durum cv. Langdon × Ae. tauschii KU-2124//Norin 61	Iran	TauL2
MSD108	Syn45	Norin 61/T. durum cv. Langdon × Ae. tauschii KU-2126//Norin 61	Iran	TauL2
MSD8	Syn45	Norin 61/T. durum cv. Langdon × Ae. tauschii KU-2126//Norin 61	Iran	TauL2
MSD254	Syn45	Norin 61/T. durum cv. Langdon × Ae. tauschii KU-2126//Norin 61	Iran	TauL2
MSD247	Syn47	Norin 61/T. durum cv. Langdon × Ae. tauschii KU-2159//Norin 61	Iran	TauL2
MSD131	Syn47	Norin 61/T. durum cv. Langdon × Ae. tauschii KU-2159//Norin 61	Iran	TauL2
MSD413	Syn48	Norin 61/T. durum cv. Langdon × Ae. tauschii KU-2829A//Norin 61	Georgia	TauL3
MSD345	Syn48	Norin 61/T. durum cv. Langdon × Ae. tauschii KU-2829A//Norin 61	Georgia	TauL3
MSD384	Syn48	Norin 61/T. durum cv. Langdon × Ae. tauschii KU-2829A//Norin 61	Georgia	TauL3
MSD368	Syn48	Norin 61/T. durum cv. Langdon × Ae. tauschii KU-2829A//Norin 61	Georgia	TauL3
MSD130	Syn50	Norin 61/T. durum cv. Langdon × Ae. tauschii AT55//Norin 61	China	TauL1
MSD453	Syn50	Norin 61/T. durum cv. Langdon × Ae. tauschii AT55//Norin 61	China	TauL1
MSD470	Syn50	Norin 61/T. durum cv. Langdon × Ae. tauschii AT55//Norin 61	China	TauL1
MSD123	Syn50	Norin 61/T. durum cv. Langdon × Ae. tauschii AT55//Norin 61	China	TauL1
MSD55	Syn51	Norin 61/T. durum cv. Langdon × Ae. tauschii AT76//Norin 61	China	TauL1
MSD112	Syn52	Norin 61/T. durum cv. Langdon × Ae. tauschii AT80//Norin 61	China	TauL1
MSD335	Syn52	Norin 61/T. durum cv. Langdon × Ae. tauschii AT80//Norin 61	China	TauL1
MSD434	Syn52	Norin 61/T. durum cv. Langdon × Ae. tauschii AT80//Norin 61	China	TauL1
MSD117	Syn52	Norin 61/T. durum cv. Langdon × Ae. tauschii AT80//Norin 61	China	TauL1
MSD92	Syn52	Norin 61/T. durum cv. Langdon × Ae. tauschii AT80//Norin 61	China	TauL1
MSD317	Syn53	Norin 61/T. durum cv. Langdon × Ae. tauschii AE1090//Norin 61	Kazakhstan	TauL1
MSD91	Syn54	Norin 61/T. durum cv. Langdon × Ae. tauschii IG47259//Norin 61	Syria	TauL1
MSD205	Syn54	Norin 61/T. durum cv. Langdon × Ae. tauschii IG47259//Norin 61	Syria	TauL1
MSD487	Syn54	Norin 61/T. durum cv. Langdon × Ae. tauschii IG47259//Norin 61	Syria	TauL1
MSD62	Syn55	Norin 61/T. durum cv. Langdon × Ae. tauschii KU-20-10//Norin 61	Iran	TauL2
MSD257	Syn55	Norin 61/T. durum cv. Langdon × Ae. tauschii KU-20-10//Norin 61	Iran	TauL2
MSD360	Syn57	Norin 61/T. durum cv. Langdon × Ae. tauschii KU-2078//Norin 61	Iran	TauL2
MSD313	Syn57	Norin 61/T. durum cv. Langdon × Ae. tauschii KU-2078//Norin 61	Iran	TauL2
MSD31	Syn57	Norin 61/T. durum cv. Langdon × Ae. tauschii KU-2078//Norin 61	Iran	TauL2
MSD222	Syn58	Norin 61/T. durum cv. Langdon × Ae. tauschii KU-2079//Norin 61	Iran	TauL2
MSD284	Syn59	Norin 61/T. durum cv. Langdon × Ae. tauschii KU-20-9//Norin 61	Iran	TauL2
MSD255	Syn60	Norin 61/T. durum cv. Langdon × Ae. tauschii KU-2090//Norin 61	Iran	TauL2
MSD275	Syn60	Norin 61/T. durum cv. Langdon × Ae. tauschii KU-2090//Norin 61	Iran	TauL2
MSD476	Syn61	Norin 61/T. durum cv. Langdon × Ae. tauschii KU-2091//Norin 61	Iran	TauL2
MSD397	Syn62	Norin 61/T. durum cv. Langdon × Ae. tauschii KU-2092//Norin 61	Iran	TauL2
MSD141	Syn62	Norin 61/T. durum cv. Langdon × Ae. tauschii KU-2092//Norin 61	Iran	TauL2
MSD165	Syn62	Norin 61/T. durum cv. Langdon × Ae. tauschii KU-2092//Norin 61	Iran	TauL2
MSD426	Syn62	Norin 61/T. durum cv. Langdon × Ae. tauschii KU-2092//Norin 61	Iran	TauL2
MSD304	Syn62	Norin 61/T. durum cv. Langdon × Ae. tauschii KU-2092//Norin 61	Iran	TauL2
MSD278	Syn62	Norin 61/T. durum cv. Langdon × Ae. tauschii KU-2092//Norin 61	Iran	TauL2
MSD159	Syn63	Norin 61/T. durum cv. Langdon × Ae. tauschii KU-2103//Norin 61	Iran	TauL2
MSD389	Syn63	Norin 61/T. durum cv. Langdon × Ae. tauschii KU-2103//Norin 61	Iran	TauL2
MSD145	Syn64	Norin 61/T. durum cv. Langdon × Ae. tauschii KU-2109//Norin 61	Iran	TauL2
MSD24	Syn64	Norin 61/T. durum cv. Langdon × Ae. tauschii KU-2109//Norin 61	Iran	TauL2
MSD361	Syn64	Norin 61/T. durum cv. Langdon × Ae. tauschii KU-2109//Norin 61	Iran	TauL2
MSD488	Syn64	Norin 61/T. durum cv. Langdon × Ae. tauschii KU-2109//Norin 61	Iran	TauL2
MSD106	Syn65	Norin 61/T. durum cv. Langdon × Ae. tauschii KU-2132//Norin 61	Turkey	TauL1
MSD270	Syn65	Norin 61/T. durum cv. Langdon × Ae. tauschii KU-2132//Norin 61	Turkey	TauL1
MSD148	Syn65	Norin 61/T. durum cv. Langdon × Ae. tauschii KU-2132//Norin 61	Turkey	TauL1
MSD6	Syn65	Norin 61/T. durum cv. Langdon × Ae. tauschii KU-2132//Norin 61	Turkey	TauL1
MSD366	Syn66	Norin 61/T. durum cv. Langdon × Ae. tauschii KU-2136//Norin 61	Turkey	TauL1
MSD128	Syn67	Norin 61/T. durum cv. Langdon × Ae. tauschii KU-2155//Norin 61	Iran	TauL2
MSD178	Syn68	Norin 61/T. durum cv. Langdon × Ae. tauschii KU-2156//Norin 61	Iran	TauL2
MSD414	Syn68	Norin 61/T. durum cv. Langdon × Ae. tauschii KU-2156//Norin 61	Iran	TauL2
MSD187	Syn68	Norin 61/T. durum cv. Langdon × Ae. tauschii KU-2156//Norin 61	Iran	TauL2
MSD215	Syn68	Norin 61/T. durum cv. Langdon × Ae. tauschii KU-2156//Norin 61	Iran	TauL2
MSD41	Syn68	Norin 61/T. durum cv. Langdon × Ae. tauschii KU-2156//Norin 61	Iran	TauL2
MSD307	Syn68	Norin 61/T. durum cv. Langdon × Ae. tauschii KU-2156//Norin 61	Iran	TauL2
MSD298	Syn68	Norin 61/T. durum cv. Langdon × Ae. tauschii KU-2156//Norin 61	Iran	TauL2
MSD485	Syn68	Norin 61/T. durum cv. Langdon × Ae. tauschii KU-2156//Norin 61	Iran	TauL2
MSD88	Syn68	Norin 61/T. durum cv. Langdon × Ae. tauschii KU-2156//Norin 61	Iran	TauL2
MSD44	Syn71	Norin 61/T. durum cv. Langdon × Ae. tauschii PI499262//Norin 61	China	TauL1
MSD12	Syn71	Norin 61/T. durum cv. Langdon × Ae. tauschii PI499262//Norin 61	China	TauL1
MSD133	Syn72	Norin 61/T. durum cv. Langdon × Ae. tauschii PI508262//Norin 61	China	TauL1
