# Supplementary material for: Genomic analysis for heat and combined heat–drought resilience in bread wheat under field conditions
Source: Theor Appl Genet. 2021 Oct 16;135(1):337–50. doi: 10.1007/s00122-021-03969-x (PMC8741676; doi:10.1007/s00122-021-03969-x)
Supplement: Supplementary file 6 — Mean sums of squares for traits evaluated under heat and combined heat–drought stress in 2019 and 2020 (XLSX 12 kb) [file 122_2021_3969_MOESM6_ESM.xlsx]

## Sheet: S2_ANOVA table
Genomic analysis of heat and combined heat–drought resilience in bread wheat under field conditions
Michael O. Itam , Ryosuke Mega , Yasir S. A. Gorafi , Yuji Yamasaki, Izzat S. A. Tahir, Kinya Akashi and Hisashi Tsujimoto
Table S2 Mean sums of squares for traits evaluated under heat and combined heat–drought stress in 2019 and 2020
	2019						2020
Trait	G	E	G×E	Residual	Total		G	E	G×E	Residual	Total
BIO	5167994***	1251009401***	2757435	2525932	6058830		11019120***	302820432***	4077099	3469217	6545702
CT1	3.434	10.349	3.856	4.376	4.77		5.96	154.34***	4.923	4.979	5.748
CT2	3.28	500.32***	5.437	5.403	8.278		2.422	973.34***	1.911	2.241	5.501
CT3	3.465	366.05**	2.848	4.668	5.999		3.50***	627.10**	2.49	2.613	4.298
DH	26***	17.68	7*	4.889	11.591		54***	256***	8.885	8.278	21.711
DM	16***	970***	4.886	3.9	9.547		61.57***	850***	19*	14.64	32.09
GC	0.2909	11.95***	0.2445	0.285	0.3388		NA	NA	NA	NA	NA
GFD	18***	726***	8*	6	11		37***	2039***	17	16	25
GY	1016560***	197535241***	441017***	263335	897450		1460928***	101934817***	529329***	326270	871589
HI	88.62***	3196.01***	32.68	27.92	52.47		85.46***	3223.96***	40.28***	22.31	51.32
KPS	63***	73	43**	30	45		111***	129	61*	47	69
NDVI	0.0100***	1.5500***	0.004252	0.003524	0.009037		0.0064***	0.005953	0.002729	0.002772	0.004105
PH	102.0***	3578.5***	31.19	27.34	66.27		194.3***	1102.5***	24.28	23.67	75.1
SN	6222	1896188***	8813	7275	13531		15889**	383043***	11782	10898	14053
SPAD	12.94***	9.933	7.35*	5.453	8.047		176.9	50.3	178.6	175.9	178
TKW	35.3***	3634.9***	21.8**	14.85	28.85		44.8***	819.3***	20.73	25.59	30.49
δ13C	0.67***	50.42***	0.4502	0.4543	0.6583		NA	NA	NA	NA	NA
BIO, biomass; CT1, canopy temperature 7 days before flowering; CT2, canopy temperature at flowering; CT3, canopy temperature at grain filling; DH, days to 50% heading; DM, days to maturity; GC, ground cover; GFD, grain-filling duration; GY, grain yield; HI, harvest index; KPS, kernel number per spike; NDVI, normalized difference vegetation index; PH, plant height; SN, number of spikes per plot; S…
