# Supplementary material for: Genomic analysis for heat and combined heat–drought resilience in bread wheat under field conditions
Source: Theor Appl Genet. 2021 Oct 16;135(1):337–50. doi: 10.1007/s00122-021-03969-x (PMC8741676; doi:10.1007/s00122-021-03969-x)
Supplement: Supplementary file 7 — Correlation coefficients of the evaluated traits in 2019 and 2020 (XLSX 20 kb) [file 122_2021_3969_MOESM7_ESM.xlsx]

## Sheet: S3_Correlation table
	Genomic analysis of heat and combined heat–drought resilience in bread wheat under field conditions
	Michael O. Itam , Ryosuke Mega , Yasir S. A. Gorafi , Yuji Yamasaki, Izzat S. A. Tahir, Kinya Akashi and Hisashi Tsujimoto
	Table S3 Correlation coefficients of the evaluated traits in 2019 and 2020
	Heat stress
	Trait	Year	BIO	CT1	CT2	CT3	DH	DM	GC	GFD	GY	HI	KPS	NDVI	PH	SN	SPAD	TKW	δ13C
Combined heat–drought stress	BIO	2019	.458**	-0.0438366	-.253**	-.227**	.181*	.356**	.291**	0.0632163	.647**	-0.115879	.249**	.532**	.457**	0.0818281	-0.0812836	0.154344	-0.156234
		2020	.504**	-.421**	-.374**	-.409**	0.0259512	-.202*	NA	-.281**	.641**	-0.113948	.170*	.439**	.285**	.165*	-0.0970363	0.0180024	NA
	CT1	2019	-0.104062	-0.00292714	0.129462	0.0806713	-0.0921864	-0.0902593	0.0740668	0.0363137	0.0419758	0.0443649	-0.0212318	-0.160266	-0.0352882	.225**	-0.0658905	-0.0130766	0.05682
		2020	-.477**	.171*	.202*	.269**	0.106339	.177*	NA	0.114687	-.362**	-0.0319021	-0.14521	-.176*	-.166*	-.313**	-0.153337	-0.058697	NA
	CT2	2019	-.215**	-0.153796	0.0837109	0.0476907	0.0337489	-0.0500985	0.0902159	-0.0758641	-.257**	-0.118023	-.290**	-.220**	-.216**	0.144598	-0.0286295	-0.114473	0.0611974
		2020	-.329**	.340**	.194*	.297**	-.237**	-0.119738	NA	0.0773249	-.283**	0.011628	-0.153889	-.249**	-0.134203	-.199*	-0.0556307	0.0526793	NA
	CT3	2019	-0.134453	0.0806713	-0.0604789	.205*	-.202*	-.178*	-0.101297	0.0941747	-.180*	-0.0332443	-0.0190522	-.161*	-0.0765326	-.182*	0.0753316	-0.036437	0.0549431
		2020	-.272**	.220**	.297**	.267**	-0.0863984	0.0608038	NA	0.154623	-.358**	-0.0363043	-.171*	-.236**	-.215**	-.255**	-0.0790304	-.190*	NA
	DH	2019	.190*	0.0425864	-0.0795108	-0.129862	.632**	.496**	-0.143464	-.757**	0.096654	-0.0326881	0.0864836	.299**	0.0703546	0.0486309	0.0838131	-0.0848523	-0.0298922
		2020	0.0281098	-0.144578	-.201*	-.163*	.752**	.592**	NA	-.222**	-0.0109261	-0.0463783	0.127405	.338**	.168*	0.0135976	-0.0496563	-.172*	NA
	DM	2019	.218**	0.00717267	0.0908415	-0.124141	.584**	.598**	-0.130306	.191*	0.130124	-0.155206	.178*	.537**	.179*	.190*	-0.0205983	-0.0718311	0.0690793
		2020	0.0713778	0.102121	-0.0142866	-0.012372	.674**	.590**	NA	.655**	0.00321352	-0.0860776	0.019448	.262**	0.0553763	-0.136043	-0.117039	-.173*	NA
	GC	2019	.162*	-0.0433559	-0.00194907	0.0483867	-0.145284	-.271**	.244**	0.0641579	.185*	-0.0737905	0.110303	0.0631854	.263**	.177*	-0.0833663	0.100162	-0.0464098
		2020	NA	NA	NA	NA	NA	NA	NA	NA	NA	NA	NA	NA	NA	NA	NA	NA	NA
	GFD	2019	0.0132829	-0.0408169	.186*	0.0168629	-.521**	.388**	-0.119896	.436**	-0.0113648	-0.0798409	0.0362627	0.0660839	0.0554888	0.0883209	-0.110273	0.0418891	0.0857875
		2020	0.0600419	.306**	.232**	.188*	-.413**	.394**	NA	.446**	0.0141363	-0.0606797	-0.0960383	-0.00108746	-0.0908392	-.177*	-0.0950095	-0.0483158	NA
	GY	2019	.701**	-0.109456	-0.0566707	-0.099417	0.0816648	-0.000273725	.196*	-0.0930315	.505**	.667**	.351**	.269**	.204*	0.0503552	0.0584385	.230**	-.182*
		2020	.687**	-.361**	-.290**	-.275**	0.00956145	-0.149408	NA	-.196*	.485**	.564**	.294**	0.12796	-0.100541	.246**	0.13147	0.0636882	NA
	HI	2019	0.0739241	-0.0592918	0.0980135	-0.0462982	-0.0636087	-.190*	0.0980804	-0.127201	.742**	.507**	.215**	-0.145585	-.193*	-0.0230383	0.132148	0.155887	-0.075712
		2020	-.187*	-0.0160277	-0.0357503	-0.135692	-0.0170434	-0.0284004	NA	-0.0137869	.657**	.397**	.326**	-.196*	-.302**	-0.0803955	0.00875546	0.0196213	NA
	KPS	2019	0.0452288	-0.0550672	0.0880848	-0.0747956	-0.0271761	-0.0661281	0.0250971	-0.0387144	.324**	.412**	.265**	.291**	.175*	0.0518992	0.0490621	-0.105011	-0.0374241
		2020	0.0823929	-.284**	-.255**	-.182*	0.142808	0.103403	NA	-0.0503238	.425**	.381**	.387**	-0.00107095	0.108215	0.0417647	-0.0016213	-.199*	NA
	NDVI	2019	.206*	0.0762489	-.162*	-.187*	.559**	.612**	-.255**	0.00879259	0.0940228	-0.0361249	-0.00293349	.506**	.407**	0.0156426	-0.0582128	-0.0518326	-0.134061
		2020	.354**	-.374**	-.451**	-.324**	.523**	.296**	NA	-.286**	.320**	0.00736235	.203*	.447**	.193*	.269**	0.0706776	-0.0956209	NA
	PH	2019	.227**	-0.124057	-.181*	-0.120578	0.0320181	-0.0355345	0.067924	-0.0737496	0.072678	-0.121585	-0.00140658	0.13074	.619**	-0.0163068	0.0152593	0.129642	0.016668
		2020	.164*	-.366**	-0.0163546	-.198*	0.0837899	-0.0582472	NA	-.176*	0.106708	-0.126402	0.0637729	.254**	.806**	0.100246	-0.130473	-0.0182414	NA
	SN	2019	.181*	0.046631	-0.087551	-0.145319	.182*	0.134939	0.0890176	-0.0647674	0.103895	-0.00413709	-0.141496	.181*	-0.106703	0.144442	-0.0553565	-0.0619391	0.159711
		2020	.368**	-0.062243	-.183*	-0.128542	-0.0426424	-0.110357	NA	-0.0830642	0.137022	0.0251066	0.0836154	0.137122	0.134476	.309**	.303**	0.030747	NA
	SPAD	2019	0.151715	0.0282783	-0.0371976	-0.132971	-0.113016	-0.150439	0.102216	-0.0299378	0.148945	0.0588776	0.141992	-0.103117	.187*	0.0117638	.311**	0.072096	-0.0168216
		2020	0.109775	0.0220142	0.0706081	0.138306	.179*	0.0559527	NA	-0.153173	-0.0680701	0.000369084	-0.0144097	0.121762	-0.100059	0.00712502	.675**	0.0708895	NA
	TKW	2019	0.0160739	-0.130554	0.137102	0.0763419	0.116637	0.0944346	-0.0545109	-0.0331002	.188*	.219**	0.0366367	.213**	0.0507881	-0.130688	-0.0613277	.285**	0.0724671
		2020	0.093808	0.0320283	0.0793238	-0.0318964	-.245**	-.175*	NA	0.0887975	0.0915521	0.134258	0.06056	-0.123546	0.0190677	0.0724134	0.0317121	.477**	NA
	δ13C	2019	-.212**	0.0696238	.215**	0.041325	.233**	0.155954	-0.0799751	-0.100545	-.238**	-.177*	-0.0775533	0.0758009	-0.0934632	0.0211785	-.220**	0.152589	.250**
		2020	NA	NA	NA	NA	NA	NA	NA	NA	NA	NA	NA	NA	NA	NA	NA	NA	NA
	Asterisks: significant at the *0.05 and **0.01 levels (2-tailed). BIO, biomass; CT1, canopy temperature 7 days before flowering; CT2, canopy temperature at flowering; CT3, canopy temperature at grain filling; DH, days to 50% heading; DM, days to maturity; GC, ground cover; GFD, grain-filling duration; GY, grain yield; HI, harvest index; KPS, kernel number per spike; NDVI, normalized difference ve…
