# Supplementary material for: Genomic analysis for heat and combined heat–drought resilience in bread wheat under field conditions
Source: Theor Appl Genet. 2021 Oct 16;135(1):337–50. doi: 10.1007/s00122-021-03969-x (PMC8741676; doi:10.1007/s00122-021-03969-x)
Supplement: Supplementary file 8 — MSD lines selected on the basis of grain yield (GY) and its stability under heat (H) and combined heat–drought (HD) stress in comparison with their backcross parent (Norin 61) and a Sudanese check cultivar (Imam) (XLSX 12 kb) [file 122_2021_3969_MOESM8_ESM.xlsx]

## Sheet: S4_selected lines
Genomic analysis of heat and combined heat–drought resilience in bread wheat under field conditions
Michael O. Itam , Ryosuke Mega , Yasir S. A. Gorafi , Yuji Yamasaki, Izzat S. A. Tahir, Kinya Akashi and Hisashi Tsujimoto
Table S4 MSD lines selected on the basis of grain yield (GY) and its stability under heat (H) and combined heat–drought (HD) stress in comparison with their backcross parent (Norin 61) and a Sudanese check cultivar (Imam)
Genotypes	Cross name	Mean GY under H	Mean GY under HD	Drought response	Stability index
MSD280	Syn42	2965.5	2790.5	0.676151	0.0873645
MSD345	Syn48	2012.5	2162	0.901319	0.158741
MSD401	Syn44	3645	3294.5	0.599668	0.249439
MSD189	Syn28	3260.5	2774.5	0.716218	0.375743
MSD254	Syn45	2990	2966	0.978527	0.423549
MSD298	Syn68	3083.5	2578.5	0.771375	0.54778
MSD53	Syn29	4355	2574.5	0.506168	0.698016
MSD165	Syn62	3437	2917.5	0.748905	0.954709
MSD181	Syn42	4416	2865	0.648534	1.02622
MSD6	Syn65	3449	2806.5	0.743356	1.09045
MSD342	Syn27	3316	2743.5	0.931635	1.09911
Norin 61	Parent	3180.5	2366.5	0.746585	1.3284
MSD17	Syn30	4216	2631.5	0.816768	1.44446
MSD117	Syn52	4012.5	2822	0.664644	1.46733
MSD26	Syn30	4282	2662	0.822193	1.51031
Imam	Check	4090	2318	0.534607	1.79427
