# Supplementary material for: Genomic analysis for heat and combined heat–drought resilience in bread wheat under field conditions
Source: Theor Appl Genet. 2021 Oct 16;135(1):337–50. doi: 10.1007/s00122-021-03969-x (PMC8741676; doi:10.1007/s00122-021-03969-x)
Supplement: Supplementary file 9 — Marker–trait associations detected under heat (H) and combined heat–drought (HD) conditions, and in the drought response (DR) in 2019 and 2020 (XLSX 31 kb) [file 122_2021_3969_MOESM9_ESM.xlsx]

## Sheet: S5_Summary of MTAs
Genomic analysis of heat and combined heat–drought resilience in bread wheat under field conditions
Michael O. Itam , Ryosuke Mega , Yasir S. A. Gorafi , Yuji Yamasaki, Izzat S. A. Tahir, Kinya Akashi and Hisashi Tsujimoto
Table S5 Marker–trait associations detected under heat (H) and combined heat–drought (HD) conditions, and in the drought response (DR) in 2019 and 20200
Environment	Year	FDR threshold	Trait	Marker	Chr	Position (Mbp)	Allelic effect (%)
DR	2020	0.05	BIO	978457|F|0-57	1D	22.2894	14.983
DR	2020	0.2	BIO	979533|F|0-6	1D	473.013	7.101
DR	2020	0.2	BIO	5332288|F|0-5	1D	480.293	8.773
DR	2019	0.2	BIO	5579634|F|0-41	2D	428.002	12.723
DR	2020	0.2	BIO	991074|F|0-56	3D	43.3822	8.983
HD	2020	0.2	BIO	1027779|F|0-8	3D	100.629	9.896
HD	2020	0.2	BIO	1082224|F|0-42	3D	122.613	9.881
HD	2020	0.2	BIO	2248892|F|0-33	3D	390.281	7.743
DR	2020	0.2	BIO	34876945|F|0-25	3D	415.218	9.202
DR	2020	0.2	BIO	2256582|F|0-65	4D	337.646	7.413
DR	2020	0.2	BIO	2256582|F|0-26	4D	337.646	7.078
DR	2020	0.05	BIO	3942413|F|0-13	4D	372.36	14.021
DR	2020	0.05	BIO	5580487|F|0-25	5D	262.319	11.287
DR	2020	0.2	BIO	986326|F|0-60	5D	359.111	9.303
DR	2020	0.05	BIO	3028230|F|0-33	5D	413.714	8.974
HD	2019	0.2	BIO	18732940|F|0-36	6B	118.866	12.9
DR	2020	0.2	BIO	1042596|F|0-41	7D	452.285	9.481
DR	2020	0.2	BIO	1012073|F|0-63	7D	556.344	8.93
H	2019	0.2	CT1	1208625|F|0-68	1A	489.642	19.37
H	2019	0.2	CT1	1019639|F|0-61	1D	39.0578	20.239
H	2020	0.2	CT1	1100678|F|0-9	1D	218.972	9.185
H	2020	0.2	CT1	1053877|F|0-54	1D	235.271	8.665
H	2020	0.2	CT1	2256575|F|0-47	1D	379.602	6.947
H	2020	0.2	CT1	983585|F|0-55	1D	456.834	8.314
H	2019	0.05	CT1	1400644|F|0-12	2A	4.14885	26.301
H	2019	0.05	CT1	1204582|F|0-30	2A	741.109	24.269
H	2019	0.05	CT1	1117704|F|0-29	2A	743.753	52.129
H	2019	0.05	CT1	1225998|F|0-21	2A	744.713	51.781
H	2019	0.05	CT1	1022058|F|0-20	2A	747.528	50.315
H	2019	0.05	CT1	1250340|F|0-51	2A	768.512	49.277
H	2019	0.05	CT1	1203799|F|0-13	2A	769.855	23.711
H	2019	0.05	CT1	983095|F|0-31	2A	774.013	21.069
H	2019	0.05	CT1	1100834|F|0-47	2A	775.632	31.919
H	2019	0.05	CT1	1125759|F|0-23	2B	700.936	29.003
H	2019	0.05	CT1	999645|F|0-14	2D	181.742	50.989
H	2020	0.2	CT1	994213|F|0-21	2D	511.708	13.255
H	2019	0.05	CT1	12775250|F|0-28	2D	645.383	45.663
H	2019	0.05	CT1	1095302|F|0-12	2D	647.814	49.293
H	2020	0.2	CT1	1027779|F|0-8	3D	100.629	8.781
H	2019	0.2	CT1	1695255|F|0-8	3D	155.55	11.488
H	2019	0.05	CT1	1123716|F|0-7	3D	344.574	31.846
H	2020	0.2	CT1	1180381|F|0-15	3D	375.658	13.588
H	2019	0.05	CT1	2248241|F|0-53	3D	438.793	50.051
H	2019	0.05	CT1	1864955|F|0-22	3D	462.677	14.269
H	2019	0.05	CT1	1041486|F|0-68	3D	487.308	13.626
H	2019	0.2	CT1	985748|F|0-43	3D	550.714	14.359
H	2019	0.2	CT1	1000555|F|0-21	4D	329.545	20.761
H	2019	0.2	CT1	1218080|F|0-5	5A	333.983	19.672
H	2019	0.2	CT1	4005828|F|0-25	5A	687.035	17.831
H	2019	0.05	CT1	3934675|F|0-8	5A	697.253	48.814
H	2019	0.2	CT1	4990799|F|0-17	5B	530.57	18.965
H	2020	0.2	CT1	1201131|F|0-43	5D	407.029	9.064
H	2019	0.05	CT1	2249157|F|0-24	6D	394.004	25.636
H	2019	0.2	CT1	1022746|F|0-47	7B	605.425	19.835
H	2020	0.2	CT1	3030599|F|0-20	7D	4.51016	7.402
H	2019	0.05	CT1	981402|F|0-35	7D	178.661	29.346
H	2020	0.05	CT1	1036583|F|0-40	7D	190.533	12.545
H	2020	0.05	CT1	1019161|F|0-13	7D	223.285	12.545
H	2020	0.2	CT1	3030400|F|0-17	7D	565.43	9.103
DR	2020	0.05	CT2	991074|F|0-56	3D	43.3822	12.589
DR	2020	0.05	CT2	2251455|F|0-29	3D	55.1356	12.6
HD	2020	0.05	CT2	2251455|F|0-29	3D	55.1356	14.73
DR	2020	0.2	CT2	986326|F|0-60	5D	359.111	10.75
HD	2020	0.2	CT2	986326|F|0-60	5D	359.111	9.824
DR	2020	0.05	CT2	3028230|F|0-33	5D	413.714	10.746
HD	2020	0.2	CT2	3028230|F|0-33	5D	413.714	7.701
DR	2020	0.05	CT2	1012073|F|0-63	7D	556.344	10.681
HD	2020	0.2	CT2	1012073|F|0-63	7D	556.344	7.623
H	2019	0.05	CT3	1082710|F|0-59	1A	28.754	25.423
H	2019	0.05	CT3	3027292|F|0-37	1A	34.3785	30.912
H	2019	0.2	CT3	1129476|F|0-18	1A	38.4376	20.234
H	2019	0.05	CT3	1266478|F|0-10	1A	50.4536	30.896
H	2019	0.05	CT3	5578033|F|0-26	1B	260.378	35.534
H	2019	0.05	CT3	39465884|F|0-7	1B	633.705	30.625
DR	2020	0.2	CT3	977232|F|0-68	1D	13.2114	6.895
HD	2020	0.05	CT3	14822559|F|0-33	1D	308.526	11.222
DR	2020	0.05	CT3	14822559|F|0-33	1D	308.526	10.92
HD	2020	0.2	CT3	12002285|F|0-11	1D	315.112	10.64
DR	2020	0.05	CT3	12002285|F|0-11	1D	315.112	12.28
DR	2020	0.2	CT3	1104269|F|0-13	1D	394.479	7.477
H	2019	0.05	CT3	2367294|F|0-52	1D	397.089	27.917
DR	2020	0.2	CT3	1219506|F|0-62	1D	476.912	8.61
H	2019	0.05	CT3	2251827|F|0-27	1D	482.038	24.261
H	2019	0.2	CT3	3955635|F|0-50	1D	489.096	10.717
H	2019	0.2	CT3	15322778|F|0-26	2D	50.6058	18.139
H	2019	0.05	CT3	1862989|F|0-7	2D	61.552	30.623
H	2019	0.05	CT3	1095082|F|0-64	2D	136.905	27.938
DR	2020	0.2	CT3	3222134|F|0-18	2D	220.523	9.531
H	2019	0.05	CT3	5580230|F|0-26	3A	198.255	24.495
H	2019	0.05	CT3	2277485|F|0-63	3A	699.993	35.091
H	2019	0.05	CT3	1064764|F|0-14	3A	709.654	31.63
H	2019	0.2	CT3	985381|F|0-20	3A	710.938	20.373
H	2019	0.05	CT3	1090686|F|0-37	3A	712.385	30.635
H	2019	0.2	CT3	1203001|F|0-61	3A	715.159	19.929
H	2019	0.2	CT3	3024755|F|0-41	3A	715.199	19.875
H	2019	0.2	CT3	1065425|F|0-44	3A	715.905	19.836
H	2019	0.2	CT3	2256792|F|0-61	3A	716.273	19.836
H	2019	0.2	CT3	2254238|F|0-9	3A	718.717	19.847
H	2019	0.05	CT3	1218356|F|0-42	3B	449.783	30.709
H	2019	0.2	CT3	3022046|F|0-15	3B	774.494	21.265
HD	2020	0.2	CT3	1015501|F|0-10	3D	164.825	10.154
DR	2020	0.2	CT3	4005454|F|0-33	3D	170.842	7.196
H	2019	0.2	CT3	2245285|F|0-11	4D	301.857	20.676
H	2019	0.05	CT3	3027828|F|0-27	4D	366.198	15.423
H	2019	0.2	CT3	2250763|F|0-61	5D	410.737	11.758
H	2019	0.05	CT3	1694818|F|0-5	5D	413.389	32.761
H	2019	0.05	CT3	1066627|F|0-41	5D	441.235	30.668
H	2019	0.05	CT3	1012707|F|0-49	5D	538.915	17.05
H	2019	0.2	CT3	1106487|F|0-6	6D	92.6181	13.534
H	2019	0.05	CT3	2261024|F|0-26	6D	359.075	28.768
H	2019	0.05	CT3	3025223|F|0-14	7D	455.671	15.811
H	2019	0.2	DH	1280070|F|0-32	1A	23.3047	21.225
H	2019	0.2	DM	1072074|F|0-40	1D	348.151	10.223
DR	2020	0.2	DM	991772|F|0-64	3D	507.145	7.916
HD	2020	0.2	DM	3944690|F|0-29	5D	203.786	7.918
DR	2019	0.2	DM	1040939|F|0-46	7D	196.799	12.224
HD	2019	0.2	G_C	3948039|F|0-20	1D	236.238	15.029
HD	2020	0.05	GFD	1228823|F|0-17	2D	354.33	12.927
HD	2020	0.2	GFD	1201290|F|0-33	3D	374.05	9.819
HD	2020	0.2	GFD	1129525|F|0-13	3D	444.116	9.327
DR	2020	0.2	GFD	991772|F|0-64	3D	507.145	7.969
DR	2020	0.2	GFD	4261480|F|0-22	5D	421.619	8.152
H	2020	0.2	GFD	1090466|F|0-31	6D	37.1887	12.106
H	2020	0.2	GFD	1167866|F|0-33	6D	118.888	12.112
H	2020	0.2	GFD	983854|F|0-28	6D	151.006	11.427
H	2020	0.2	GFD	1120327|F|0-5	6D	295.34	11.445
H	2019	0.05	GFD	3027860|F|0-38	7D	108.34	11.764
HD	2020	0.05	GFD	1027554|F|0-17	7D	431.897	12.945
HD	2020	0.2	GFD	1155271|F|0-34	7D	587.104	9.49
DR	2019	0.2	GY	3937862|F|0-24	1D	58.7242	12.811
DR	2020	0.2	GY	3934484|F|0-17	1D	394.151	7.807
DR	2020	0.2	GY	3936699|F|0-5	1D	437.372	7.427
DR	2020	0.2	GY	1102235|F|0-11	1D	483.277	7.269
DR	2019	0.2	GY	3028687|F|0-7	2A	93.3807	23.703
DR	2019	0.2	GY	4002222|F|0-30	2B	727.096	22.72
HD	2020	0.2	GY	3020847|F|0-49	2D	23.1102	7.615
DR	2019	0.05	GY	2244489|F|0-10	2D	411.523	16.069
DR	2020	0.2	GY	3940297|F|0-5	2D	521.684	8.952
DR	2020	0.05	GY	1221747|F|0-26	2D	553.24	17.73
DR	2019	0.05	GY	1702486|F|0-35	2D	574.043	16.087
DR	2019	0.05	GY	981901|F|0-9	2D	607.25	16.238
DR	2019	0.2	GY	1229938|F|0-14	3B	68.1182	21.695
DR	2020	0.2	GY	4538129|F|0-30	3D	7.69121	9.382
DR	2020	0.05	GY	982662|F|0-31	3D	73.879	15.552
DR	2019	0.2	GY	2256961|F|0-41	3D	497.425	13.982
H	2020	0.2	GY	998513|F|0-66	3D	508.328	11.799
H	2020	0.2	GY	7940688|F|0-16	3D	521.768	10.637
DR	2019	0.2	GY	1125420|F|0-29	3D	548.315	21.458
DR	2020	0.2	GY	1072095|F|0-54	3D	549.406	9.56
DR	2020	0.05	GY	1076657|F|0-26	3D	567.581	9.749
HD	2020	0.2	GY	1076657|F|0-26	3D	567.581	7.785
DR	2019	0.2	GY	2276594|F|0-47	5B	112.657	21.101
DR	2019	0.2	GY	6044207|F|0-13	5B	377.662	21.258
DR	2020	0.2	GY	1023486|F|0-67	5D	61.3813	9.241
DR	2020	0.05	GY	2256906|F|0-13	5D	356.615	13.473
HD	2020	0.2	GY	2256906|F|0-13	5D	356.615	8.513
DR	2020	0.2	GY	7913266|F|0-32	5D	456.631	7.246
DR	2020	0.2	GY	7913266|F|0-37	5D	456.631	7.246
DR	2019	0.2	GY	18732940|F|0-36	6B	69.3127	22.091
HD	2019	0.2	GY	18732940|F|0-36	6B	69.3127	14.4
DR	2019	0.05	GY	1120327|F|0-5	6D	295.34	15.49
DR	2020	0.05	GY	988652|F|0-39	6D	452.879	19.251
HD	2020	0.2	GY	988652|F|0-39	6D	452.879	8.513
DR	2019	0.2	GY	2280684|F|0-22	7A	517.079	22.275
DR	2019	0.2	GY	2295102|F|0-20	7A	556.931	21.889
DR	2019	0.2	GY	1218720|F|0-55	7A	557.246	22.131
DR	2019	0.2	GY	1075160|F|0-13	7A	601.392	24.064
DR	2019	0.2	GY	1112580|F|0-49	7A	632.626	20.971
HD	2020	0.2	GY	3064942|F|0-34	7B	284.545	14.517
DR	2019	0.2	GY	989685|F|0-12	7B	605.878	21.376
DR	2019	0.2	GY	3064670|F|0-45	7B	633.428	21.431
DR	2019	0.05	GY	3961023|F|0-32	7D	5.0627	15.344
DR	2020	0.05	GY	7351646|F|0-20	7D	592.366	12.303
DR	2019	0.2	HI	3937862|F|0-24	1D	58.7242	13.773
H	2019	0.2	HI	4983856|F|0-56	2A	31.6385	18.595
HD	2020	0.2	HI	3020847|F|0-49	2D	23.1102	8.547
HD	2020	0.2	HI	1051868|F|0-51	2D	329.279	7.622
DR	2020	0.05	HI	3022387|F|0-13	3D	310.687	11.027
DR	2020	0.2	HI	1004442|F|0-37	5D	454.126	9.761
DR	2020	0.2	HI	4009212|F|0-6	6D	406.086	7.167
HD	2020	0.05	HI	12470469|F|0-28	6D	444.611	14.168
DR	2019	0.2	HI	7930420|F|0-6	7D	63.0088	13.847
DR	2020	0.2	HI	1025259|F|0-41	7D	175.639	7.121
DR	2020	0.05	KPS	2281182|F|0-22	1B	589.917	39.608
DR	2020	0.05	KPS	1082855|F|0-31	1B	676.873	39.349
HD	2020	0.2	KPS	7491847|F|0-11	1D	111.896	8.694
DR	2020	0.2	KPS	2251549|F|0-38	1D	204.81	10.167
HD	2020	0.05	KPS	3024574|F|0-11	1D	437.082	9.802
HD	2020	0.2	KPS	2256681|F|0-65	1D	471.01	9.733
DR	2020	0.05	KPS	3939561|F|0-7	2A	750.535	38.797
DR	2020	0.05	KPS	9724257|F|0-11	2B	548.783	40.357
DR	2020	0.2	KPS	1028905|F|0-46	2B	595.529	20.666
DR	2020	0.2	KPS	2241754|F|0-65	2D	448.693	8.014
HD	2020	0.2	KPS	994213|F|0-21	2D	511.708	11.159
DR	2020	0.2	KPS	3954462|F|0-18	2D	554.16	7.113
DR	2020	0.05	KPS	1142851|F|0-23	2D	583.938	34.895
DR	2020	0.05	KPS	2254347|F|0-61	2D	632.598	17.385
DR	2020	0.05	KPS	3064854|F|0-28	3B	692.803	38.883
DR	2020	0.2	KPS	7165313|F|0-16	3B	694.036	19.925
DR	2020	0.2	KPS	1029529|F|0-51	3D	79.0855	22.445
DR	2020	0.05	KPS	2244538|F|0-18	3D	88.0099	11.97
DR	2020	0.05	KPS	1057222|F|0-51	3D	90.2898	18.869
DR	2020	0.05	KPS	1120667|F|0-53	3D	112.891	24.398
DR	2020	0.2	KPS	1219209|F|0-42	3D	355.733	20.94
DR	2020	0.05	KPS	3937529|F|0-7	3D	396.476	26.058
DR	2020	0.05	KPS	985748|F|0-43	3D	550.714	15.263
DR	2020	0.2	KPS	1268903|F|0-29	4A	163.953	21.787
DR	2020	0.2	KPS	5346492|F|0-14	4D	374.937	7.053
DR	2020	0.2	KPS	4910519|F|0-19	4D	505.896	7.166
DR	2020	0.2	KPS	1050802|F|0-46	5A	420.048	19.915
DR	2020	0.2	KPS	3032576|F|0-19	5A	522.783	16.418
DR	2020	0.05	KPS	1068618|F|0-28	5B	335.975	21.049
DR	2020	0.05	KPS	7351923|F|0-56	5D	240.687	9.56
DR	2020	0.05	KPS	1230357|F|0-39	5D	240.687	9.553
DR	2020	0.2	KPS	1056569|F|0-52	5D	333.116	7.151
DR	2020	0.05	KPS	981730|F|0-67	5D	333.501	34.895
DR	2020	0.2	KPS	1147918|F|0-8	5D	335.353	20.051
DR	2020	0.05	KPS	2295453|F|0-32	5D	351.952	35.306
DR	2020	0.2	KPS	1050815|F|0-41	5D	399.148	10.119
DR	2020	0.05	KPS	2252899|F|0-22	5D	408.029	9.624
DR	2020	0.2	KPS	3024415|F|0-22	5D	408.657	9.141
DR	2020	0.2	KPS	1088581|F|0-54	5D	410.896	8.797
DR	2020	0.2	KPS	3023148|F|0-12	5D	421.736	8.867
DR	2020	0.2	KPS	12770582|F|0-5	5D	526.281	8.606
DR	2020	0.2	KPS	1203503|F|0-26	6B	17.9132	20.574
H	2019	0.2	KPS	2291659|F|0-35	6D	91.6709	16.331
DR	2020	0.05	KPS	1044960|F|0-37	6D	404.607	16.342
DR	2020	0.05	KPS	986959|F|0-25	7A	146.797	40.299
DR	2020	0.05	KPS	10984056|F|0-9	7A	517.109	39.102
DR	2020	0.05	KPS	3949858|F|0-7	7D	39.0252	12.668
HD	2020	0.2	KPS	22841076|F|0-20	7D	92.3689	10.491
HD	2020	0.2	KPS	1020172|F|0-12	7D	118.836	9.577
HD	2020	0.2	KPS	1024554|F|0-10	7D	153.68	11.762
DR	2020	0.2	KPS	2243298|F|0-67	7D	257.693	11.136
HD	2020	0.2	KPS	2248959|F|0-26	7D	345.342	9.645
DR	2020	0.05	KPS	1144732|F|0-47	7D	379.94	17.819
HD	2020	0.2	KPS	1144732|F|0-47	7D	379.94	10.767
HD	2020	0.2	KPS	3025839|F|0-21	7D	384.165	9.554
HD	2020	0.2	KPS	1059871|F|0-13	7D	418.37	9.599
HD	2020	0.2	KPS	1005586|F|0-41	7D	519.959	9.207
DR	2020	0.2	KPS	1696595|F|0-43	7D	592.103	10.294
DR	2020	0.2	NDVI	2242928|F|0-11	1D	23.3051	7.492
H	2020	0.2	NDVI	1073622|F|0-6	1D	475.79	12.882
DR	2020	0.05	NDVI	1017634|F|0-37	2D	47.0812	10.46
HD	2020	0.2	NDVI	994213|F|0-21	2D	511.708	11.373
DR	2020	0.05	NDVI	1072470|F|0-26	2D	553.307	10.656
HD	2020	0.05	NDVI	1385391|F|0-63	2D	606.429	15.521
HD	2020	0.2	NDVI	1228058|F|0-36	2D	607.166	9.734
HD	2020	0.05	NDVI	1161247|F|0-23	2D	614.018	12.33
HD	2020	0.2	NDVI	4734029|F|0-28	2D	614.177	9.176
HD	2020	0.2	NDVI	2243702|F|0-5	2D	615.057	11.223
HD	2020	0.05	NDVI	3027000|F|0-12	2D	618.041	15.417
H	2019	0.2	NDVI	3945625|F|0-14	3A	608.154	18.35
HD	2020	0.2	NDVI	4999631|F|0-16	3D	6.72926	9.226
HD	2020	0.2	NDVI	1165624|F|0-46	3D	18.0539	9.283
H	2020	0.2	NDVI	1015501|F|0-10	3D	164.825	12.624
DR	2020	0.05	NDVI	1080037|F|0-25	3D	192.902	10.633
DR	2020	0.2	NDVI	997530|F|0-63	3D	437.828	8.313
DR	2020	0.05	NDVI	1022931|F|0-7	3D	466.739	10.65
DR	2020	0.05	NDVI	998513|F|0-66	3D	508.328	11.199
DR	2020	0.05	NDVI	39678720|F|0-15	5D	47.096	10.633
DR	2020	0.2	NDVI	1863353|F|0-35	5D	371.232	23.511
DR	2020	0.05	NDVI	1095120|F|0-15	5D	408.028	10.34
DR	2020	0.2	NDVI	2250763|F|0-61	5D	410.737	9.003
DR	2020	0.2	NDVI	1694818|F|0-11	5D	413.389	8.664
DR	2020	0.2	NDVI	1201507|F|0-56	5D	489.893	8.066
H	2019	0.2	NDVI	986239|F|0-26	6D	394.83	9.869
H	2019	0.2	NDVI	1016778|F|0-52	6D	402.493	10.512
DR	2020	0.05	NDVI	1021994|F|0-55	7D	287.806	13.123
DR	2020	0.2	PH	1038325|F|0-42	3D	416.253	8.435
DR	2020	0.2	PH	6026258|F|0-10	3D	416.62	8.41
H	2019	0.05	PH	1042486|F|0-52	4A	577.563	23.892
HD	2020	0.2	PH	1001495|F|0-20	4A	577.731	21.222
HD	2020	0.05	PH	3222279|F|0-26	4D	0.849569	9.526
HD	2020	0.05	PH	1079306|F|0-62	4D	25.7018	25.697
H	2020	0.05	PH	1079306|F|0-62	4D	25.7018	19.137
HD	2019	0.2	PH	1079306|F|0-62	4D	25.7018	16.591
H	2019	0.05	PH	1079306|F|0-62	4D	25.7018	15.229
H	2020	0.2	PH	4005784|F|0-33	4D	36.8667	9.684
HD	2020	0.2	PH	4005784|F|0-33	4D	36.8667	7.201
HD	2020	0.2	PH	993587|F|0-12	4D	210.177	10.031
HD	2020	0.2	PH	1022761|F|0-32	4D	337.315	8.836
HD	2020	0.2	PH	3937707|F|0-14	5D	209.128	8.47
HD	2020	0.2	PH	995342|F|0-48	5D	514.822	6.724
HD	2020	0.2	PH	3027201|F|0-17	6D	442.285	9.253
DR	2020	0.2	PH	1046126|F|0-14	6D	465.157	8.425
HD	2020	0.2	PH	2249760|F|0-32	7D	390.781	8.402
DR	2020	0.2	PH	2249077|F|0-37	7D	567.978	7.296
ALL	ALL	0.05	SI	998513|F|0-66	3D	508.328	20.304
ALL	ALL	0.2	SI	988144|F|0-65	6D	454.756	12.477
DR	2020	0.2	SN	1696345|F|0-38	1D	421.872	9.342
DR	2020	0.2	SN	2245733|F|0-34	3D	291.005	9.404
DR	2020	0.05	SN	5340160|F|0-18	3D	512.005	11.169
DR	2020	0.05	SN	1085853|F|0-11	4D	388.489	11.785
H	2019	0.2	SN	1059847|F|0-61	5D	57.5152	11.855
DR	2020	0.2	SN	1083351|F|0-31	6D	292.953	9.724
DR	2020	0.05	SN	4005686|F|0-16	6D	346.982	9.708
DR	2020	0.2	SN	2259985|F|0-12	6D	386.837	10.774
DR	2020	0.2	SN	1672718|F|0-29	6D	402.328	7.528
DR	2020	0.05	SN	7491478|F|0-13	6D	425.549	15.505
DR	2020	0.2	SN	1203254|F|0-44	7D	578.04	10.994
HD	2020	0.05	SPAD	1236663|F|0-12	5D	344.285	17.3
DR	2020	0.05	SPAD	1236663|F|0-12	5D	344.285	16.8
HD	2020	0.2	TKW	1385391|F|0-63	2D	606.429	10.888
HD	2020	0.05	TKW	1228058|F|0-36	2D	607.166	10.481
HD	2020	0.2	TKW	1161247|F|0-23	2D	614.018	7.659
HD	2020	0.2	TKW	4734029|F|0-28	2D	614.177	7.062
H	2019	0.2	TKW	1057222|F|0-51	3D	90.2898	9.254
HD	2020	0.2	TKW	985748|F|0-43	3D	550.714	9.095
HD	2020	0.2	TKW	1167421|F|0-66	5D	7.97698	8.286
DR	2020	0.2	TKW	7351923|F|0-56	5D	240.687	7.365
DR	2020	0.2	TKW	1230357|F|0-39	5D	240.687	7.348
H	2020	0.2	TKW	3943127|F|0-20	7D	531.722	10.125
H	2019	0.2	δ13C	1020943|F|0-38	2D	96.6961	10.065
Normal and bold fonts represent results of normal GWAS and D-genome GWAS, respectively.
