# Supplementary material for: Genomic analysis for heat and combined heat–drought resilience in bread wheat under field conditions
Source: Theor Appl Genet. 2021 Oct 16;135(1):337–50. doi: 10.1007/s00122-021-03969-x (PMC8741676; doi:10.1007/s00122-021-03969-x)
Supplement: Supplementary file 10 — A sample of results of the GLM and MLM models for general and D-genome GWAS under the combined heat–drought (HD) conditions for 2020 (XLSX 43 kb) [file 122_2021_3969_MOESM10_ESM.xlsx]

## Sheet: Sheet1
Genomic analysis of heat and combined heat–drought resilience in bread wheat under field conditions
Michael O. Itam , Ryosuke Mega , Yasir S. A. Gorafi , Yuji Yamasaki, Izzat S. A. Tahir, Kinya Akashi and Hisashi Tsujimoto
Table S6 A sample of results of the GLM and MLM models for general and D-genome GWAS under the combined heat–drought (HD) conditions for 2020
GWAS_GLM HD2020
Trait	Marker	Chr	Pos	marker_F	p	marker_Rsq	add_F	add_p	dom_F	dom_p	marker_df	marker_MS	error_df	error_MS	model_df	model_MS	minorObs
PH	1079306|F|0-62	4D	25701834	21.0378	2.1266e-08	0.26035	41.2162	4.0333e-09	0.89908	0.34523	2	826.169	104	39.2707	7	323.196	31
PH	1001495|F|0-20	4A	577731119	31.6897	1.5187e-07	0.20955	31.6897	1.5187e-07	NaN	NaN	1	1329.93	105	41.9672	6	323.327	11
PH	1042486|F|0-52	4A	577563158	30.877	2.0964e-07	0.2054	30.877	2.0964e-07	NaN	NaN	1	1303.57	105	42.2182	6	318.934	24
PH	3222279|F|0-26	4D	849569	22.3213	7.1805e-06	0.15846	22.3213	7.1805e-06	NaN	NaN	1	1005.69	105	45.0552	6	269.288	28
KPS	3941894|F|0-11	5B	474357760	13.0235	9.1787e-06	0.1948	6.50796	0.01221	18.4372	4.011e-05	2	403.617	102	30.9915	7	140.389	34
CT2	2251455|F|0-29	3D	55135592	12.6346	1.2246e-05	0.19221	0.35997	0.54982	24.8275	2.5087e-06	2	13.6186	104	1.07788	7	4.22987	14
NDVI	3384795|F|0-17	2B	735418145	18.8935	3.2052e-05	0.15148	18.8935	3.2052e-05	NaN	NaN	1	0.03983	105	0.00211	6	0.00693	18
NDVI	4993876|F|0-11	2B	733789372	18.8113	3.373e-05	0.15336	18.8113	3.373e-05	NaN	NaN	1	0.04031	103	0.00214	6	0.00702	18
NDVI	1100758|F|0-16	2B	730581883	18.7477	3.4442e-05	0.15171	18.7477	3.4442e-05	NaN	NaN	1	0.03988	104	0.00213	6	0.00694	18
NDVI	6045301|F|0-6	2B	729614181	11.2063	3.9497e-05	0.17755	14.3084	0.00025947	7.24492	0.0083	2	0.02333	103	0.00208	7	0.00691	18
GFD	1150580|F|0-26	2B	796497422	11.1917	3.997e-05	0.17017	3.22853	0.07527	18.6083	3.6907e-05	2	101.386	103	9.05904	7	36.9349	21
KPS	996370|F|0-17	3A	174189394	11.0786	4.3482e-05	0.16776	2.54584	0.11359	19.1708	2.8555e-05	2	354.251	104	31.9762	7	128.254	27
GFD	1228823|F|0-17	2D	354329684	10.9995	4.7236e-05	0.16905	21.6469	9.7784e-06	0.46467	0.49699	2	100.31	102	9.11951	7	36.6556	9
CT3	1116764|F|0-47	6B	702331740	10.8556	5.2273e-05	0.1682	5.20895	0.02449	15.7696	0.000132	2	18.4187	104	1.69669	7	6.07888	25
NDVI	1128432|F|0-11	2B	733799479	17.6341	5.7387e-05	0.14633	17.6341	5.7387e-05	NaN	NaN	1	0.03741	102	0.00212	6	0.00654	18
NDVI	1385391|F|0-63	2D	606429157	10.6592	6.2022e-05	0.17032	18.4413	3.947e-05	2.59437	0.1103	2	0.02238	103	0.0021	7	0.00665	19
NDVI	1036128|F|0-58	2B	740839379	10.3541	7.9285e-05	0.16494	18.4544	3.8967e-05	2.0664	0.15358	2	0.02168	104	0.00209	7	0.00645	21
NDVI	3027000|F|0-12	2D	618041030	10.3055	8.3207e-05	0.16562	4.293	0.04074	15.7108	0.00013634	2	0.02176	103	0.00211	7	0.00647	24
CT1	1027779|F|0-8	3D	100629185	10.2689	8.5131e-05	0.15151	0.45038	0.50363	20.0058	1.9773e-05	2	23.5217	104	2.29059	7	10.3263	28
NDVI	2261275|F|0-49	1B	67970838	10.183	9.1459e-05	0.16266	13.1623	0.00044286	6.51271	0.01216	2	0.02138	104	0.0021	7	0.00636	15
CT1	1094449|F|0-56	2B	199577275	10.0285	0.00010486	0.14981	0.08335	0.77338	19.9585	2.0351e-05	2	23.2475	103	2.31813	7	10.2275	16
GFD	1159506|F|0-37	4A	20874997	9.73035	0.00013467	0.1513	0.30234	0.5836	19.1057	2.9611e-05	2	87.3619	103	8.97828	7	32.8655	13
NDVI	1161247|F|0-23	2D	614017956	15.6792	0.00013759	0.13075	15.6792	0.00013759	NaN	NaN	1	0.03324	104	0.00212	6	0.00562	20
CT1	1180381|F|0-15	3D	375658245	9.67544	0.00014104	0.14498	0.02424	0.87658	19.3224	2.6912e-05	2	22.507	103	2.3262	7	10.1257	8
KPS	12770236|F|0-19	3D	80094034	9.60186	0.00014904	0.14888	19.1933	2.8063e-05	0.16336	0.68691	2	314.391	104	32.7427	7	116.865	7
NDVI	1117704|F|0-29	2A	743752857	9.56868	0.00015327	0.15437	7.38521	0.00769	11.0456	0.00123	2	0.02029	104	0.00212	7	0.00605	18
KPS	982186|F|0-23	5B	448558694	9.56314	0.00015399	0.14838	5.53613	0.02049	12.9596	0.00048943	2	313.32	104	32.7633	7	116.559	33
NDVI	4408389|F|0-25	2B	729559097	9.53139	0.00016147	0.15778	18.4868	3.9237e-05	0.64107	0.4252	2	0.02037	101	0.00214	7	0.00605	16
CT2	4261804|F|0-9	3B	149117357	15.2149	0.00016952	0.12445	15.2149	0.00016952	NaN	NaN	1	17.6351	105	1.15907	6	3.3345	28
CT1	1694697|F|0-9	6B	653390379	9.43432	0.00017285	0.14082	12.3361	0.00065873	5.9459	0.01646	2	21.7671	103	2.30722	7	10.2161	33
CT3	2279018|F|0-7	5A	399845466	9.38632	0.00018122	0.15141	0.04438	0.83357	18.7206	3.5373e-05	2	16.378	102	1.74488	7	5.47956	32
CT1	1200894|F|0-6	6A	76270853	9.33898	0.00018615	0.13988	9.31425	0.00288	8.68225	0.00397	2	21.716	104	2.32531	7	9.81038	9
HI	5970767|F|0-58	3D	346935333	9.27177	0.00019708	0.14564	1.55711	0.21486	16.7528	8.43e-05	2	272.256	104	29.364	7	97.8446	12
CT3	1088006|F|0-20	1A	322445651	9.27348	0.00019806	0.14886	6.49863	0.01226	11.3986	0.00104	2	16.2302	103	1.75017	7	5.39942	20
PH	6027069|F|0-42	4A	10844064	9.25139	0.00020051	0.13652	1.30732	0.25548	16.9963	7.5498e-05	2	433.219	104	46.8274	7	210.924	15
NDVI	7336009|F|0-5	2B	710245909	9.16397	0.00021734	0.15009	10.8342	0.00136	6.88108	0.01003	2	0.01972	103	0.00215	7	0.00588	13
CT1	1105975|F|0-49	2B	14974762	9.15459	0.00021908	0.13865	0.79171	0.37564	17.3927	6.3535e-05	2	21.5247	103	2.35125	7	9.75826	32
CT3	1064210|F|0-30	3A	469023170	9.07352	0.00024085	0.14973	0.00047212	0.98271	18.1465	4.6654e-05	2	15.8872	99	1.75094	7	5.55357	23
CT3	12002285|F|0-11	1D	315111774	8.99958	0.00024993	0.14496	3.57103	0.06158	13.9824	0.00030353	2	15.4148	103	1.71284	7	5.18004	4
KPS	994213|F|0-21	2D	511707960	8.95034	0.00025907	0.14027	9.02495	0.00333	8.25238	0.00493	2	296.191	104	33.0927	7	111.665	19
CT1	982186|F|0-23	5B	448558694	8.90346	0.00026965	0.13431	1.62265	0.20554	15.9532	0.00012135	2	20.8514	104	2.34194	7	9.56333	33
CT1	1125934|F|0-8	7B	619314798	8.88523	0.00027388	0.13407	1.78648	0.18424	15.7333	0.00013422	2	20.8149	104	2.34264	7	9.55291	7
CT3	1220127|F|0-17	3A	685590727	8.89103	0.00028872	0.15311	11.3151	0.00111	5.89057	0.01711	2	15.6053	95	1.75518	7	5.30023	24
CT1	1022191|F|0-47	5A	588053166	8.79764	0.00029516	0.13294	11.2814	0.00109	5.79834	0.0178	2	20.6394	104	2.34601	7	9.50277	6
CT1	2278762|F|0-60	2B	175226932	8.79298	0.00029808	0.13406	0.81251	0.36946	16.6512	8.8807e-05	2	20.5837	103	2.34092	7	9.42532	16
CT1	2252726|F|0-17	2B	214145586	8.6595	0.00033223	0.13115	0.56657	0.45331	16.6679	8.7613e-05	2	20.3616	104	2.35136	7	9.42339	13
PH	1126162|F|0-25	6A	586463161	8.6685	0.00033348	0.13047	13.5726	0.00036786	3.44258	0.06642	2	413.286	102	47.6767	7	210.323	23
PH	1099994|F|0-20	4A	493856997	13.6919	0.00034488	0.10427	13.6919	0.00034488	NaN	NaN	1	661.742	105	48.3309	6	211.963	21
GFD	5368051|F|0-11	4A	571073472	8.62173	0.0003451	0.13726	10.242	0.00182	6.46343	0.0125	2	80.1838	103	9.3002	7	30.0617	16
NDVI	4993908|F|0-7	2B	773994166	8.58548	0.00035401	0.14076	17.2837	6.5894e-05	0.0445	0.83334	2	0.0185	104	0.00216	7	0.00554	19
CT3	2263956|F|0-45	4A	613043651	8.58862	0.00036127	0.14252	1.28135	0.26033	15.7093	0.00013874	2	15.1162	100	1.76003	7	5.16092	24
CT1	1083545|F|0-23	5B	434964645	8.54412	0.0003668	0.12965	1.8893	0.17221	14.948	0.00019275	2	20.1286	104	2.35584	7	9.35682	35
KPS	1305083|F|0-47	5B	37593818	8.53243	0.00037256	0.13557	15.4982	0.00014952	1.49314	0.22452	2	284.9	103	33.3903	7	109.11	32
NDVI	1096436|F|0-57	2B	744745270	13.4656	0.00038526	0.11402	13.4656	0.00038526	NaN	NaN	1	0.02979	104	0.00221	6	0.0052	18
KPS	1014365|F|0-46	5B	372587202	8.42315	0.000407	0.13316	7.02051	0.0093	9.27266	0.00295	2	281.177	104	33.3814	7	107.376	9
CT3	1015501|F|0-10	3D	164825447	8.39706	0.00041625	0.1354	3.10417	0.081	13.3256	0.00041157	2	14.8272	104	1.76576	7	5.05275	7
CT3	1092836|F|0-6	1D	87197687	8.36984	0.00042612	0.13502	8.64862	0.00403	7.55143	0.00707	2	14.7858	104	1.76656	7	5.04092	4
CT3	1091549|F|0-6	3B	718827292	8.33384	0.00043955	0.13452	2.12012	0.14836	14.2794	0.000263	2	14.731	104	1.76761	7	5.02526	33
CT3	1304323|F|0-5	3B	780798542	8.34547	0.00043986	0.13731	0.37744	0.54033	16.2576	0.00010682	2	14.9698	102	1.79376	7	5.01104	27
DM	49097013|F|0-33	7B	109386542	8.32725	0.00044926	0.13998	15.2834	0.0001668	1.32278	0.25281	2	139.13	101	16.7077	7	42.9066	8
PH	3027201|F|0-17	6D	442284739	8.23655	0.00048051	0.12433	16.4749	9.5644e-05	0.13519	0.71386	2	394.477	103	47.8935	7	201.789	23
PH	3955802|F|0-19	3B	751420896	8.20148	0.00049787	0.1229	8.01106	0.00559	7.85847	0.00606	2	367.645	102	44.8267	7	201.533	28
KPS	1058435|F|0-47	5D	88196393	8.20108	0.00049804	0.13242	0.04627	0.83011	16.349	0.00010247	2	279.412	102	34.0701	7	106.403	5
KPS	5576909|F|0-45	4A	628777937	8.1778	0.00051084	0.13344	4.16467	0.04386	11.7519	0.00088085	2	272.967	101	33.379	7	102.864	21
CT1	39465999|F|0-60	7A	400960494	8.13995	0.00051963	0.12435	0.00836	0.92732	16.2703	0.00010498	2	19.3053	104	2.37167	7	9.1216	8
PH	1129067|F|0-40	4A	491598148	12.8215	0.00052066	0.09836	12.8215	0.00052066	NaN	NaN	1	624.252	105	48.688	6	205.714	19
KPS	1059871|F|0-13	7D	418369689	8.09935	0.0005382	0.12873	0.00096536	0.97527	16.1976	0.00010853	2	271.825	104	33.5613	7	104.704	4
HI	12470469|F|0-28	6D	444610948	8.077	0.00054871	0.1294	4.05512	0.0466	11.6862	0.0009002	2	241.89	104	29.9479	7	89.1685	18
GFD	1120667|F|0-53	3D	112891382	8.07641	0.00055175	0.12919	2.00261	0.16002	13.9018	0.0003152	2	76.9585	103	9.5288	7	29.9887	5
GY	3064942|F|0-34	7B	284544779	8.08827	0.00055179	0.13597	0.95095	0.33178	15.0942	0.00018293	2	3278100	101	405288	7	1040400	17
CT2	986326|F|0-60	5D	359111399	8.06127	0.00055624	0.13197	8.50171	0.00434	7.12491	0.00882	2	9.35073	104	1.15996	7	3.01048	19
GFD	1129525|F|0-13	3D	444116219	8.02854	0.00057223	0.12749	13.0069	0.00047673	2.82417	0.09586	2	75.9586	104	9.46106	7	29.6684	7
GFD	1201290|F|0-33	3D	374049936	8.00564	0.00058369	0.12717	3.76661	0.05497	11.8553	0.00082973	2	75.7708	104	9.46467	7	29.6147	8
CT1	3030599|F|0-20	7D	4510155	12.5343	0.00059705	0.09798	12.5343	0.00059705	NaN	NaN	1	30.4217	105	2.42707	6	9.27705	29
NDVI	9766407|F|0-34	2B	750741855	7.94466	0.00061538	0.13165	11.3113	0.00108	4.23004	0.04222	2	0.01731	104	0.00218	7	0.0052	20
SN	1065054|F|0-19	2A	445499492	7.90428	0.00063733	0.12244	0.01772	0.89434	15.7883	0.00013087	2	46799	104	5920.72	7	21241.7	24
NDVI	4734029|F|0-28	2D	614177436	12.3774	0.00064359	0.10474	12.3774	0.00064359	NaN	NaN	1	0.02754	105	0.00222	6	0.00488	22
PH	1148078|F|0-44	6A	119061757	12.3629	0.00064806	0.09521	12.3629	0.00064806	NaN	NaN	1	604.277	105	48.8782	6	202.385	24
NDVI	994213|F|0-21	2D	511707960	7.88175	0.00064992	0.13074	5.08594	0.0262	10.2305	0.00183	2	0.01719	104	0.00218	7	0.00516	19
CT1	1206396|F|0-32	3B	579241137	7.87687	0.00065581	0.12282	5.91609	0.01671	9.36198	0.00282	2	18.8283	103	2.39032	7	8.62657	18
SN	978822|F|0-43	3D	557278996	12.2369	0.00068838	0.09686	12.2369	0.00068838	NaN	NaN	1	74040.6	105	6050.59	6	21522.4	17
KPS	1043677|F|0-61	5B	456429122	7.80942	0.00069208	0.12472	7.0667	0.00908	8.07591	0.0054	2	263.365	104	33.724	7	102.286	32
GFD	3954197|F|0-37	4B	534130508	7.7665	0.0007184	0.12387	6.2688	0.01383	8.7986	0.00374	2	73.8015	104	9.50254	7	29.0521	10
NDVI	1022058|F|0-20	2A	747527583	7.75209	0.00072747	0.12887	5.61498	0.01963	9.43796	0.00271	2	0.01694	104	0.00219	7	0.00509	22
HI	3020847|F|0-49	2D	23110173	12.0986	0.00073563	0.09944	12.0986	0.00073563	NaN	NaN	1	371.783	105	30.7294	6	85.3638	17
KPS	1144732|F|0-47	7D	379939576	7.7122	0.00075317	0.12337	0.05826	0.80975	15.3582	0.00015948	2	260.51	104	33.7789	7	101.471	4
CT1	4406548|F|0-39	5B	522285966	7.69655	0.00077805	0.12587	2.26523	0.13543	12.8618	0.0005208	2	17.7782	100	2.30988	7	7.35559	25
KPS	39465906|F|0-8	3B	363623070	7.66816	0.00078987	0.12436	6.60316	0.01161	8.26726	0.00491	2	258.367	102	33.6935	7	102.625	26
KPS	1027554|F|0-65	7D	431896902	7.63272	0.00080719	0.12226	0.00379	0.95102	15.2611	0.00016678	2	258.168	104	33.8239	7	100.802	5
KPS	1050397|F|0-56	2B	578291960	7.65453	0.00081086	0.12834	0.42042	0.51822	14.8305	0.00020875	2	263.838	99	34.4682	7	99.863	36
GFD	1034888|F|0-42	7A	705803104	11.8657	0.00082286	0.09678	11.8657	0.00082286	NaN	NaN	1	115.328	105	9.71942	6	28.515	20
TKW	1082855|F|0-31	1B	676872585	7.60511	0.00082686	0.1199	1.66572	0.19967	13.3486	0.00040712	2	87.8311	104	11.549	7	37.707	6
GY	1030581|F|0-19	4A	661049543	7.58431	0.00084578	0.1261	8.29206	0.00484	6.4426	0.01264	2	3058200	103	403231	7	996147	15
SN	1065405|F|0-10	5B	641453592	11.7711	0.00086131	0.09354	11.7711	0.00086131	NaN	NaN	1	71505.9	105	6074.73	6	21100	20
TKW	1204582|F|0-30	2A	741108621	7.55702	0.00086614	0.12157	7.0757	0.00905	7.58999	0.00694	2	84.4343	103	11.173	7	34.0285	19
KPS	2243156|F|0-47	7D	146402448	7.54614	0.0008744	0.12207	0.4921	0.48456	14.5361	0.00023445	2	257.758	103	34.1575	7	100.687	2
GFD	1041472|F|0-49	5A	597917767	7.53438	0.00087952	0.12063	6.86888	0.01007	7.7578	0.00636	2	71.8749	104	9.53959	7	28.5016	23
CT2	980368|F|0-10	1D	229006799	11.6728	0.00090317	0.09837	11.6728	0.00090317	NaN	NaN	1	13.9403	105	1.19426	6	2.71869	17
NDVI	4990927|F|0-55	1B	219990292	11.6801	0.00090576	0.10115	11.6801	0.00090576	NaN	NaN	1	0.02595	103	0.00222	6	0.00462	17
TKW	2245963|F|0-15	4D	466672347	7.48547	0.00092194	0.11928	14.5717	0.00022952	0.47305	0.49314	2	87.1629	103	11.6443	7	37.446	19
KPS	983862|F|0-41	7B	669180734	7.47964	0.00092261	0.12012	1.38549	0.24183	13.4101	0.00039548	2	253.642	104	33.9109	7	99.5085	16
PH	1004772|F|0-17	7A	637551430	7.43957	0.00095552	0.11313	0.22772	0.63421	14.6219	0.00022423	2	358.995	104	48.2548	7	189.718	14
PH	3946452|F|0-31	4B	26333743	11.5319	0.00096689	0.08945	11.5319	0.00096689	NaN	NaN	1	567.676	105	49.2268	6	196.285	20
DM	3941162|F|0-26	6D	85187329	7.43205	0.00097457	0.12742	11.1812	0.00116	3.41786	0.06742	2	122.666	101	16.505	7	36.9114	12
TKW	1057743|F|0-63	4A	3378319	7.41362	0.00097747	0.11726	14.7215	0.00021308	0.21574	0.64328	2	85.8956	104	11.5862	7	37.154	23
GWAS_MLM 2020
Trait	Marker	Chr	Pos	df	F	p	add_effect	add_F	add_p	dom_effect	dom_F	dom_p	errordf	MarkerR2	Genetic Var	Residual Var	-2LnLikelihood
PH	1079306|F|0-62	4D	25701834	2	15.0812	1.7739e-06	5.21081	1.91852	0.16898	-3.1294	0.66378	0.41709	112	0.27269	25.5437	39.9498	720.461
PH	1001495|F|0-20	4A	577731119	1	23.4735	4.391e-06	NaN	NaN	NaN	NaN	NaN	NaN	112	0.21222	25.5437	39.9498	720.461
PH	1042486|F|0-52	4A	577563158	1	21.4856	1.0293e-05	NaN	NaN	NaN	NaN	NaN	NaN	112	0.19425	25.5437	39.9498	720.461
CT2	2251455|F|0-29	3D	55135592	2	11.4977	3.0814e-05	-1.4249	10.3851	0.0017	-2.1239	22.8358	5.8189e-06	112	0.21675	0.58273	0.95609	327
CT1	1180381|F|0-15	3D	375658245	2	10.7262	5.8677e-05	-1.1194	4.39868	0.03841	-2.6273	21.4435	1.0674e-05	111	0.19716	1.314	1.80417	400.638
PH	3222279|F|0-26	4D	849569	1	17.465	6.0722e-05	NaN	NaN	NaN	NaN	NaN	NaN	112	0.1579	25.5437	39.9498	720.461
KPS	3941894|F|0-11	5B	474357760	2	10.4571	7.3947e-05	-1.7699	3.13929	0.07941	-24.766	14.7856	0.00020986	110	0.19319	1.18288	37.1928	686.534
GFD	1150580|F|0-26	2B	796497422	2	9.86238	0.00012053	0.66671	0.63582	0.42706	-3.8201	17.0671	7.3574e-05	111	0.18237	2.76684	8.79085	551.389
CT1	1094449|F|0-56	2B	199577275	2	9.43514	0.00017273	0.03627	0.01454	0.90427	3.5272	17.9561	4.935e-05	111	0.17307	1.314	1.80417	400.638
CT3	1116764|F|0-47	6B	702331740	2	9.41748	0.00017418	-0.33007	4.001	0.04808	5.21961	13.3865	0.00039991	112	0.17126	0.37361	1.85897	374.392
PH	6027069|F|0-42	4A	10844064	2	9.24504	0.0002016	-0.80427	0.58544	0.44592	-13.513	16.1227	0.0001123	112	0.16717	25.5437	39.9498	720.461
KPS	996370|F|0-17	3A	174189394	2	9.20663	0.00020828	-12.626	14.5046	0.0002368	14.9132	15.9789	0.00011993	112	0.16681	1.18288	37.1928	686.534
NDVI	3384795|F|0-17	2B	735418145	1	14.6803	0.00021719	NaN	NaN	NaN	NaN	NaN	NaN	112	0.13436	0.0034	0.00070879	-345.38
GFD	1228823|F|0-17	2D	354329684	2	9.11532	0.00022795	-3.6382	18.2238	4.4102e-05	-0.59658	0.43204	0.51247	110	0.16952	2.76684	8.79085	551.389
NDVI	1100758|F|0-16	2B	730581883	1	14.527	0.00023435	NaN	NaN	NaN	NaN	NaN	NaN	111	0.13341	0.0034	0.00070879	-345.38
NDVI	4993876|F|0-11	2B	733789372	1	14.5343	0.00023465	NaN	NaN	NaN	NaN	NaN	NaN	110	0.1336	0.0034	0.00070879	-345.38
NDVI	1128432|F|0-11	2B	733799479	1	14.4533	0.00024482	NaN	NaN	NaN	NaN	NaN	NaN	109	0.13281	0.0034	0.00070879	-345.38
CT2	4261804|F|0-9	3B	149117357	1	14.3441	0.00025404	NaN	NaN	NaN	NaN	NaN	NaN	112	0.1352	0.58273	0.95609	327
NDVI	1036128|F|0-58	2B	740839379	2	8.90352	0.00026963	0.0364	17.3692	6.3802e-05	0.06561	1.79954	0.18269	112	0.16297	0.0034	0.00070879	-345.38
NDVI	6045301|F|0-6	2B	729614181	2	8.51247	0.000379	-0.039104	14.6478	0.00022261	0.09315	6.35073	0.01327	111	0.15596	0.0034	0.00070879	-345.38
PH	1099994|F|0-20	4A	493856997	1	13.2322	0.00042844	NaN	NaN	NaN	NaN	NaN	NaN	112	0.11963	25.5437	39.9498	720.461
KPS	12770236|F|0-19	3D	80094034	2	8.24941	0.00047275	-10.455	9.44082	0.00271	-1.2988	0.14754	0.70168	112	0.14946	1.18288	37.1928	686.534
KPS	982186|F|0-23	5B	448558694	2	8.17876	0.00050249	1.86346	3.49519	0.06436	-14.923	11.1247	0.00118	112	0.14818	1.18288	37.1928	686.534
CT3	2279018|F|0-7	5A	399845466	2	8.18566	0.00050471	-0.084232	0.19287	0.66147	4.07823	16.3629	0.00010182	110	0.15035	0.37361	1.85897	374.392
CT2	986326|F|0-60	5D	359111399	2	7.94572	0.00061482	-2.1834	13.4197	0.0003937	-1.5664	6.50304	0.01223	112	0.14979	0.58273	0.95609	327
CT3	1088006|F|0-20	1A	322445651	2	7.93377	0.00062425	-1.8104	15.6796	0.00013831	-1.4361	9.05563	0.00329	111	0.14539	0.37361	1.85897	374.392
NDVI	1385391|F|0-63	2D	606429157	2	7.90206	0.00064165	0.03735	15.3916	0.00015786	0.06303	2.56236	0.1125	111	0.14485	0.0034	0.00070879	-345.38
CT1	982186|F|0-23	5B	448558694	2	7.8895	0.00064556	0.20505	0.52278	0.47128	4.59476	15.6114	0.00014194	112	0.14469	1.314	1.80417	400.638
CT1	1027779|F|0-8	3D	100629185	2	7.86327	0.00066044	-0.85444	2.40229	0.1242	-2.346	15.7153	0.00013533	112	0.14421	1.314	1.80417	400.638
KPS	994213|F|0-21	2D	511707960	2	7.82857	0.00068065	-9.2018	15.613	0.00014184	7.50228	7.23293	0.00834	112	0.14184	1.18288	37.1928	686.534
GFD	1159506|F|0-37	4A	20874997	2	7.78642	0.00070938	2.25339	4.39997	0.03839	-4.4481	15.4834	0.00015134	111	0.14902	2.76684	8.79085	551.389
CT3	1064210|F|0-30	3A	469023170	2	7.79139	0.00072033	0.05906	0.10793	0.74321	3.9901	15.58	0.00014802	107	0.14656	0.37361	1.85897	374.392
CT2	2339216|F|0-58	7A	106520083	2	7.61669	0.00082603	1.14318	14.9911	0.00019085	-0.072096	0.05341	0.8177	110	0.14414	0.58273	0.95609	327
CT3	1092836|F|0-6	1D	87197687	2	7.59935	0.00083102	-2.2932	13.3474	0.00040735	-1.6228	6.19276	0.01441	112	0.1382	0.37361	1.85897	374.392
CT3	2263956|F|0-45	4A	613043651	2	7.52276	0.00090472	0.14018	0.65467	0.42037	5.3107	13.8778	0.00032311	108	0.14113	0.37361	1.85897	374.392
CT3	1304323|F|0-5	3B	780798542	2	7.46842	0.00093992	-0.044025	0.05852	0.80934	5.46277	14.7327	0.00021506	110	0.13655	0.37361	1.85897	374.392
NDVI	4408389|F|0-25	2B	729559097	2	7.47163	0.00094152	0.03931	14.2219	0.00027394	-0.00058403	0.00031127	0.98596	109	0.14032	0.0034	0.00070879	-345.38
CT3	1015501|F|0-10	3D	164825447	2	7.44378	0.00095201	2.79676	13.6588	0.00035175	-2.669	12.0826	0.00074382	112	0.13537	0.37361	1.85897	374.392
NDVI	3027000|F|0-12	2D	618041030	2	7.44307	0.00095672	-0.019926	7.11996	0.00886	0.0373	12.9655	0.00048994	111	0.13888	0.0034	0.00070879	-345.38
CT3	1091549|F|0-6	3B	718827292	2	7.42835	0.00096494	2.75773	14.4938	0.00023799	-2.6903	12.0919	0.00074049	112	0.13509	0.37361	1.85897	374.392
CT3	12002285|F|0-11	1D	315111774	2	7.41658	0.00097913	0.752	1.85268	0.17644	-1.9633	11.5808	0.00095021	111	0.13874	0.37361	1.85897	374.392
GFD	3954197|F|0-37	4B	534130508	2	7.40722	0.00098295	0.0397	0.00098312	0.97505	-3.9213	8.91974	0.00352	112	0.13693	2.76684	8.79085	551.389
D-GWAS GLM_HD2020
Trait	Marker	Chr	Pos	marker_F	p	marker_Rsq	add_F	add_p	dom_F	dom_p	marker_df	marker_MS	error_df	error_MS	model_df	model_MS	minorObs
PH	1079306|F|0-62	4D	25701834	27.5939	8.9679e-11	0.25697	54.8035	1.2547e-11	0.56122	0.45507	2	1030.1	135	37.3305	6	496.287	40
NDVI	3027000|F|0-12	2D	618041030	12.4519	1.0965e-05	0.15417	5.35381	0.02219	18.8424	2.7763e-05	2	0.02431	134	0.00195	6	0.00896	27
NDVI	1385391|F|0-63	2D	606429157	12.4047	1.157e-05	0.15521	22.0476	6.5364e-06	2.51125	0.11543	2	0.02418	132	0.00195	6	0.00904	24
CT2	2251455|F|0-29	3D	55135592	11.8299	1.8451e-05	0.1473	0.07342	0.78683	23.5741	3.2744e-06	2	12.1884	135	1.03031	6	4.39987	18
NDVI	1161247|F|0-23	2D	614017956	19.5123	2.0329e-05	0.1233	19.5123	2.0329e-05	NaN	NaN	1	0.0379	135	0.00194	5	0.00903	25
HI	12470469|F|0-28	6D	444610948	11.3699	2.748e-05	0.14168	1.14865	0.28574	21.4174	8.6177e-06	2	336.429	134	29.5895	6	130.699	24
CT1	1036583|F|0-40	7D	190533161	18.7977	2.8086e-05	0.1138	18.7977	2.8086e-05	NaN	NaN	1	43.7978	136	2.32996	5	13.5953	3
CT1	1019161|F|0-13	7D	223284701	18.7977	2.8086e-05	0.1138	18.7977	2.8086e-05	NaN	NaN	1	43.7978	136	2.32996	5	13.5953	3
CT3	14822559|F|0-33	1D	308526205	18.0014	4.0575e-05	0.11222	18.0014	4.0575e-05	NaN	NaN	1	31.8288	136	1.76813	5	8.63005	3
TKW	1228058|F|0-36	2D	607165674	16.9684	6.5894e-05	0.10481	16.9684	6.5894e-05	NaN	NaN	1	205.189	135	12.0924	5	65.0498	24
GFD	1027554|F|0-17	7D	431896902	10.2233	7.3415e-05	0.12945	20.1693	1.4992e-05	0.37074	0.54363	2	106.688	135	10.4357	6	39.9268	8
PH	3222279|F|0-26	4D	849569	16.3934	8.5985e-05	0.09526	16.3934	8.5985e-05	NaN	NaN	1	763.745	136	46.5887	5	336.255	39
GFD	1228823|F|0-17	2D	354329684	10.0522	8.5989e-05	0.12927	19.7118	1.865e-05	0.47057	0.49392	2	106.212	133	10.566	6	39.6695	11
KPS	3024574|F|0-11	1D	437082082	15.0814	0.00016004	0.09802	15.0814	0.00016004	NaN	NaN	1	514.478	136	34.1135	5	121.883	2
NDVI	1228058|F|0-36	2D	607165674	14.8259	0.00018132	0.09734	14.8259	0.00018132	NaN	NaN	1	0.0307	135	0.00207	5	0.00717	24
KPS	1024554|F|0-10	7D	153679801	9.11745	0.0001939	0.11762	0.93502	0.33529	17.1878	5.9709e-05	2	308.579	134	33.8449	6	118.643	5
CT1	3030400|F|0-17	7D	565429731	14.6318	0.00019838	0.09103	14.6318	0.00019838	NaN	NaN	1	35.0343	136	2.3944	5	11.8426	23
TKW	985748|F|0-43	3D	550713783	14.591	0.00020229	0.09095	14.591	0.00020229	NaN	NaN	1	178.054	136	12.203	5	59.626	2
CT1	1201131|F|0-43	5D	407029281	14.5623	0.00020509	0.09064	14.5623	0.00020509	NaN	NaN	1	34.884	136	2.39551	5	11.8126	1
CT1	1180381|F|0-15	3D	375658245	8.98945	0.00021704	0.11071	0.07965	0.7782	17.8893	4.3096e-05	2	21.2998	134	2.36942	6	11.2156	8
NDVI	994213|F|0-21	2D	511707960	8.83097	0.00024871	0.11373	2.13244	0.14652	15.3052	0.00014432	2	0.01795	135	0.00203	6	0.00688	27
NDVI	4999631|F|0-16	3D	6729265	14.0862	0.00025778	0.09226	14.0862	0.00025778	NaN	NaN	1	0.02912	136	0.00207	5	0.0069	41
NDVI	4734029|F|0-28	2D	614177436	14.0018	0.00026848	0.09176	14.0018	0.00026848	NaN	NaN	1	0.02896	136	0.00207	5	0.00686	26
NDVI	2243702|F|0-5	2D	615056893	8.69958	0.00027939	0.11223	16.359	8.7387e-05	1.03586	0.31061	2	0.01771	135	0.00204	6	0.0068	25
TKW	1385391|F|0-63	2D	606429157	8.6943	0.00028374	0.10888	14.5619	0.00020693	2.64644	0.10617	2	105.763	132	12.1647	6	56.1675	24
KPS	994213|F|0-21	2D	511707960	8.65503	0.00029064	0.11159	8.62468	0.0039	8.22707	0.00479	2	292.871	135	33.8383	6	113.447	27
PH	993587|F|0-12	4D	210176649	8.6227	0.00029909	0.10031	17.3664	5.4511e-05	0.00596	0.93855	2	402.111	135	46.634	6	286.959	34
KPS	7491847|F|0-11	1D	111895524	13.2114	0.00039356	0.08694	13.2114	0.00039356	NaN	NaN	1	456.335	136	34.541	5	110.255	1
KPS	1144732|F|0-47	7D	379939576	8.3128	0.0003939	0.10767	0.04558	0.83127	16.5748	7.9239e-05	2	282.561	135	33.991	6	110.01	6
TKW	1167421|F|0-66	5D	7976978	13.1675	0.00040205	0.08286	13.1675	0.00040205	NaN	NaN	1	162.216	136	12.3195	5	56.4585	6
CT3	12002285|F|0-11	1D	315111774	8.26999	0.00041053	0.1064	4.44696	0.03681	11.7393	0.00081287	2	14.7312	134	1.78129	6	6.36803	4
HI	3020847|F|0-49	2D	23110173	13.0642	0.00042277	0.08547	13.0642	0.00042277	NaN	NaN	1	406.671	136	31.1286	5	104.894	20
GY	2256906|F|0-13	5D	356614667	12.7763	0.00048648	0.08513	12.7763	0.00048648	NaN	NaN	1	5561900	136	435333	5	1226000	3
KPS	22841076|F|0-20	7D	92368915	8.0542	0.00049761	0.10491	6.28007	0.0134	9.4359	0.00258	2	269.315	134	33.4379	6	108.891	21
CT3	1015501|F|0-10	3D	164825447	7.98283	0.00052875	0.10154	1.47338	0.22692	14.3477	0.00022796	2	14.3985	135	1.80369	6	6.68641	10
GY	988652|F|0-39	6D	452879053	12.5864	0.00053618	0.08513	12.5864	0.00053618	NaN	NaN	1	5458600	134	433691	5	1200700	2
PH	3027201|F|0-17	6D	442284739	7.8322	0.00060685	0.09253	15.6388	0.0001232	0.12679	0.72234	2	370.915	134	47.3577	6	278.533	32
PH	4005784|F|0-33	4D	36866720	12.0377	0.00069882	0.07201	12.0377	0.00069882	NaN	NaN	1	577.321	136	47.9595	5	298.97	10
BIO	1027779|F|0-8	3D	100629185	7.64445	0.00071608	0.09896	0.32877	0.56733	14.9265	0.00017283	2	23888000	135	3124900	6	10157000	32
TKW	1161247|F|0-23	2D	614017956	11.9852	0.00071859	0.07659	11.9852	0.00071859	NaN	NaN	1	148.846	135	12.4192	5	53.3865	25
BIO	1082224|F|0-42	3D	122613114	7.6323	0.00072394	0.09881	3.53036	0.0624	11.4627	0.00093023	2	23854000	135	3125400	6	10146000	32
DM	3944690|F|0-29	5D	203786121	11.784	0.00079196	0.07918	11.784	0.00079196	NaN	NaN	1	215.747	136	18.3085	5	46.98	6
GFD	1201290|F|0-33	3D	374049936	7.48116	0.00082934	0.09819	5.18839	0.0243	9.45151	0.00255	2	80.9266	135	10.8174	6	31.3397	9
BIO	2248892|F|0-33	3D	390281038	11.6676	0.00084217	0.07743	11.6676	0.00084217	NaN	NaN	1	37331000	134	3199600	5	10679000	2
CT2	986326|F|0-60	5D	359111399	7.45429	0.00084965	0.09824	6.65238	0.01096	7.91782	0.00563	2	8.12858	135	1.09046	6	3.04659	23
KPS	2256681|F|0-65	1D	471010174	7.42734	0.00087053	0.09733	5.52462	0.02019	9.00488	0.00321	2	255.446	135	34.3927	6	100.972	6
CT1	3030599|F|0-20	7D	4510155	11.575	0.0008799	0.07402	11.575	0.0008799	NaN	NaN	1	28.4392	135	2.45696	5	10.4998	38
HI	1051868|F|0-51	2D	329279306	11.5302	0.00089791	0.07622	11.5302	0.00089791	NaN	NaN	1	362.651	136	31.4523	5	96.0899	11
CT2	3028230|F|0-33	5D	413714390	11.4987	0.00091201	0.07701	11.4987	0.00091201	NaN	NaN	1	12.7438	136	1.10827	5	2.95322	1
KPS	2248959|F|0-26	7D	345342059	7.3524	0.00093136	0.09645	14.7655	0.00018609	0.04321	0.83565	2	253.122	135	34.4271	6	100.197	8
CT1	1100678|F|0-9	1D	218972244	7.3341	0.00094686	0.09185	2.81349	0.09577	11.6347	0.00085427	2	17.6738	135	2.40981	6	9.92108	8
GY	1076657|F|0-26	3D	567581264	11.4199	0.00095195	0.07785	11.4199	0.00095195	NaN	NaN	1	5023900	134	439925	5	1116600	2
KPS	1059871|F|0-13	7D	418369689	7.31336	0.00096474	0.09599	0.04403	0.83412	14.5783	0.00020411	2	251.909	135	34.4451	6	99.793	6
PH	1022761|F|0-32	4D	337315237	7.31189	0.00097105	0.08836	2.83161	0.09475	11.5688	0.00088604	2	347.423	133	47.5148	6	257.397	11
KPS	1020172|F|0-12	7D	118835605	7.29471	0.00098111	0.09577	4.18435	0.04273	10.1243	0.00182	2	251.33	135	34.4537	6	99.5998	42
GY	3020847|F|0-49	2D	23110173	11.3161	0.00099856	0.07615	11.3161	0.00099856	NaN	NaN	1	4975100	136	439648	5	1108700	20
D-GWAS MLM_HD2020
Trait	Marker	Chr	Pos	df	F	p	add_effect	add_F	add_p	dom_effect	dom_F	dom_p	errordf	MarkerR2	Genetic Var	Residual Var	-2LnLikelihood
PH	1079306|F|0-62	4D	25701834	2	19.0922	5.0635e-08	5.89276	2.60027	0.1092	-2.4746	0.43903	0.50873	142	0.24536	262.985	51.0381	918.438
CT2	2251455|F|0-29	3D	55135592	2	10.5342	5.636e-05	-1.4165	11.4949	0.00091727	-1.9328	21.0237	1.0289e-05	142	0.15426	0.85645	0.93818	408.758
TKW	1228058|F|0-36	2D	607165674	1	16.6467	7.6894e-05	NaN	NaN	NaN	NaN	NaN	NaN	141	0.11838	11.1654	12.8562	738.621
GFD	1027554|F|0-17	7D	431896902	2	9.63364	0.00012328	4.714	16.5729	7.96e-05	-0.45646	0.15002	0.69913	142	0.13811	22.5556	9.8689	715.261
CT1	1180381|F|0-15	3D	375658245	2	9.27689	0.00016922	-0.88374	2.56972	0.1113	-2.5117	18.4757	3.3014e-05	141	0.13174	1.81349	2.09251	514.913
HI	12470469|F|0-28	6D	444610948	2	8.92598	0.00023041	5.02783	12.7217	0.00050308	-6.0288	15.2027	0.00015248	141	0.12976	21.1067	27.6442	862.221
TKW	1385391|F|0-63	2D	606429157	2	8.56883	0.00031819	-2.3657	16.1164	9.9713e-05	-6.3759	2.81919	0.09553	139	0.12343	11.1654	12.8562	738.621
PH	3222279|F|0-26	4D	849569	1	13.2771	0.00038212	NaN	NaN	NaN	NaN	NaN	NaN	142	0.08531	262.985	51.0381	918.438
KPS	1024554|F|0-10	7D	153679801	2	8.01217	0.00051824	1.09274	0.27982	0.5977	-8.3558	15.1339	0.00015755	141	0.11462	1.55983	36.9171	878.635
TKW	1161247|F|0-23	2D	614017956	1	12.3774	0.00059393	NaN	NaN	NaN	NaN	NaN	NaN	141	0.08835	11.1654	12.8562	738.621
KPS	994213|F|0-21	2D	511707960	2	7.56127	0.00077379	-9.2089	14.7154	0.00019173	7.48877	8.11425	0.00509	142	0.10813	1.55983	36.9171	878.635
TKW	1167421|F|0-66	5D	7976978	1	11.8099	0.00078344	NaN	NaN	NaN	NaN	NaN	NaN	142	0.08398	11.1654	12.8562	738.621
GFD	1228823|F|0-17	2D	354329684	2	7.46918	0.0008452	-3.3016	14.7993	0.00018532	-0.50585	0.30687	0.58055	140	0.10728	22.5556	9.8689	715.261
