# Supplementary material for: Genomic analysis for heat and combined heat–drought resilience in bread wheat under field conditions
Source: Theor Appl Genet. 2021 Oct 16;135(1):337–50. doi: 10.1007/s00122-021-03969-x (PMC8741676; doi:10.1007/s00122-021-03969-x)
Supplement: Supplementary file 11 — Selected candidate genes for marker–trait associations and their locations and functions (XLSX 12 kb) [file 122_2021_3969_MOESM11_ESM.xlsx]

## Sheet: Table S6_genes
Genomic analysis of heat and combined heat–drought resilience in bread wheat under field conditions
Michael O. Itam , Ryosuke Mega , Yasir S. A. Gorafi , Yuji Yamasaki, Izzat S. A. Tahir, Kinya Akashi and Hisashi Tsujimoto
Table S7 Selected candidate genes for marker–trait associations and their locations and functions
Condition	Year	FDR threshold	Trait	Marker	Chr	Position (Mbp)	Allelic effect (%)	Candidate gene	Candidate gene location	Gene function
H, HD	2019 (H), 2020 (HD)	0.05	PH	1042486|F|0-52	4A	577.563	23.892	TraesCS4A02G274300	chr4A:584388335..584388391	Probable ethylene response sensor 1 (OsERS1) in rice, based on seuquence prediction.
H, HD	2019 (H), 2020 (H, HD)	0.2	PH	1001495|F|0-20	4A	577.731	21.222	TraesCS4A02G276600	chr4A:584553204..584553272	ATCES1; Hydrolyzes only phytoceramide into phytosphingosine and free fatty acid (PubMed:25619405). Does not have reverse activity (By similarity). Affects plant morphogenesis. Required for the formation of wax layer that ensure cuticle permeability. Implicated in abscisic acid (ABA)-mediated stomatal closure. Involved in both biotic and abiotic stresses. Promotes salt resistance and defense respo…
H, HD, DR	2019, 2020	0.2	PH	1079306|F|0-62	4D	25.7018	27.269	TraesCS4D02G049700	chr4D:25193438..25193506	Protein POLLEN DEFECTIVE IN GUIDANCE 1
H, HD	2020	0.2	PH	4005784|F|0-33	4D	36.8667	9.684	TraesCS4D02G060900	chr4D:36446783..36446826	Calcium-transporting ATPase
DR, HD	2020	0.05	GY	2256906|F|0-13	5D	356.615	13.473	TraesCS5D02G248600	chr5D:355677599..355677667	Glycosyltransferase
DR, HD	2020	0.05	GY	1076657|F|0-26	3D	567.581	9.749	TraesCS3D02G466100	chr3D:569516179..569516247	E3 ubiquitin protein ligase
H, HD, DR	2019, 2020	0.05	SI, GY (H2020), NDVI (DR2020)	998513|F|0-66	3D	508.328	20.304	TraesCS3D02G394000	chr3D:509245722..509245789	GA20ox-D3 protein (Catalyzes the formation of bioactive gibberellins (GAs) via a three-step oxidation at C-20 of the GA skeleton). In Barley, GA20ox3 (HORVU3Hr1G089980) is expressed in aleurone layers during germination. In rice, GA20ox3 decrease in the developing anthers by exposure to low temperature.
HD, DR	2020	0.05	CT3	12002285|F|0-11	1D	315.112	15.041	TraesCS1D02G228400	chr1D:316235578..316235646	CAAX prenyl protease 2 (Finding CAAX motif and proteolyzing target ->Prenylation of CAAX proteins -> anchoring to cellular membrane -> ABA response)
